# Supplementary material for: Inflammation reprograms fibro-adipogenic progenitors to sustain immunopathogenic niches in myositis
Source: Cell Death Dis. 2026 Jun 12;17(1):567. doi: 10.1038/s41419-026-08966-w (PMC13263347; doi:10.1038/s41419-026-08966-w)
Supplement: Supplementary file 5 — Suppl. File 1 [file 41419_2026_8966_MOESM5_ESM.xlsx]

## Sheet: Sheet 1
	p_val	avg_log2FC	pct.1	pct.2	p_val_adj	GroupvsNDC
LINC00486	0	2.9867	0.941	0.197	0	IMNM
MT-RNR2	0	-17.1618	0	0.714	0	IMNM
MT-RNR1	0	-14.8629	0	0.385	0	IMNM
FAM129A	9.87158e-213	-13.8365	0	0.267	6.1496e-208	IMNM
CCN2	6.46745e-196	4.99792	0.446	0.028	4.02896e-191	IMNM
FOS	2.23068e-169	1.68878	0.73	0.357	1.38963e-164	IMNM
MGEA5	6.06968e-169	-13.2176	0	0.215	3.78117e-164	IMNM
ZCCHC11	5.36011e-156	-13.1	0	0.2	3.33913e-151	IMNM
C9orf3	4.56356e-150	-12.9485	0	0.192	2.84291e-145	IMNM
GAS7	1.32394e-147	-13.0265	0	0.189	8.24759e-143	IMNM
AC004980.1	3.64136e-144	-13.0172	0	0.185	2.26842e-139	IMNM
GMDS-AS1	1.07738e-142	-13.3496	0	0.183	6.71167e-138	IMNM
AC005747.1	1.96564e-134	3.50407	0.371	0.042	1.22451e-129	IMNM
CCN1	7.71253e-132	3.20629	0.367	0.041	4.8046e-127	IMNM
RUNX1	1.23798e-131	2.84967	0.425	0.085	7.71214e-127	IMNM
MT-CO3	2.26906e-124	1.21647	0.845	0.594	1.41353e-119	IMNM
C5orf42	3.28063e-124	-12.6354	0	0.161	2.0437e-119	IMNM
C1S	4.32339e-124	1.60487	0.601	0.246	2.6933e-119	IMNM
C3	8.81816e-124	2.10582	0.502	0.155	5.49336e-119	IMNM
TNC	4.45305e-122	4.39882	0.357	0.048	2.77407e-117	IMNM
MTATP6P1	8.46071e-122	-12.9607	0	0.158	5.27069e-117	IMNM
AC006453.2	7.77421e-121	-12.6547	0	0.156	4.84302e-116	IMNM
SEPT2	5.44587e-117	-12.5881	0	0.152	3.39256e-112	IMNM
VCAN	1.22519e-116	1.79083	0.554	0.217	7.63243e-112	IMNM
MT-CO1	2.79713e-116	1.22281	0.859	0.618	1.7425e-111	IMNM
PAPD4	1.23275e-113	-12.3306	0	0.147	7.67957e-109	IMNM
ATP2A1	5.23628e-111	-2.48341	0.09	0.336	3.26199e-106	IMNM
COL6A3	8.24073e-109	1.21742	0.8	0.554	5.13364e-104	IMNM
TNNT3	9.91994e-109	-2.19017	0.244	0.502	6.17973e-104	IMNM
B2M	1.8467e-108	1.92264	0.482	0.156	1.15042e-103	IMNM
C1R	6.39104e-108	1.73294	0.5	0.168	3.98136e-103	IMNM
EFEMP1	8.63348e-108	2.06726	0.446	0.131	5.37831e-103	IMNM
H3-3B	7.54296e-107	2.69096	0.336	0.051	4.69896e-102	IMNM
MT2A	3.12899e-106	3.83126	0.304	0.034	1.94923e-101	IMNM
SEPT7	4.22023e-104	-12.3473	0	0.135	2.62903e-99	IMNM
MARCH7	1.1196e-102	-12.3186	0	0.133	6.97466e-98	IMNM
HDAC8	9.93769e-102	-12.469	0	0.132	6.19078e-97	IMNM
PLA2G2A	7.0873e-101	5.91273	0.242	0.004	4.41511e-96	IMNM
MYH1	4.76728e-100	-2.46942	0.133	0.376	2.96982e-95	IMNM
EGR1	6.374e-98	1.64221	0.48	0.175	3.97074e-93	IMNM
OSMR	7.46492e-98	2.8514	0.343	0.07	4.65035e-93	IMNM
H3F3B	4.6889e-96	-12.531	0	0.125	2.921e-91	IMNM
MARCH6	4.6889e-96	-12.2284	0	0.125	2.921e-91	IMNM
AFF3	1.41973e-94	-2.65972	0.122	0.353	8.84435e-90	IMNM
FAM35A	3.14782e-93	-12.2701	0	0.121	1.96097e-88	IMNM
TNNT1	3.23087e-93	-1.79089	0.158	0.406	2.01271e-88	IMNM
NNMT	1.99153e-92	2.66736	0.296	0.044	1.24064e-87	IMNM
AC116050.1	2.74698e-92	-12.1342	0	0.12	1.71126e-87	IMNM
SNED1	1.17007e-91	1.92097	0.522	0.241	7.28909e-87	IMNM
PLAU	2.30684e-91	3.19808	0.303	0.052	1.43707e-86	IMNM
SEPTIN11	3.91376e-91	3.72531	0.251	0.019	2.43812e-86	IMNM
SVIL-AS1	6.13434e-90	-12.1619	0	0.117	3.82145e-85	IMNM
SUZ12P1	5.32175e-89	-12.0003	0	0.116	3.31524e-84	IMNM
AHSA2P	5.32175e-89	-11.9782	0	0.116	3.31524e-84	IMNM
GUSBP1	5.32176e-89	-12.312	0	0.116	3.31524e-84	IMNM
SLC2A3	1.51943e-88	2.8017	0.33	0.075	9.46543e-84	IMNM
FAM208B	1.56648e-88	-12.1997	0	0.115	9.75855e-84	IMNM
MKL1	4.60907e-88	-12.1362	0	0.115	2.87126e-83	IMNM
MKL2	3.98515e-87	-12.1959	0	0.114	2.48259e-82	IMNM
CCN5	8.15405e-87	4.91849	0.221	0.008	5.07965e-82	IMNM
DUSP1	9.17884e-86	2.03059	0.407	0.137	5.71805e-81	IMNM
DOPEY1	1.01002e-85	-12.0239	0	0.112	6.29201e-81	IMNM
MCL1	1.45043e-85	2.42309	0.335	0.082	9.03562e-81	IMNM
ZFP36L1	1.7636e-85	1.27568	0.513	0.215	1.09865e-80	IMNM
NFKBIZ	3.70527e-85	2.54517	0.296	0.054	2.30823e-80	IMNM
TRDN	4.50456e-85	-1.41142	0.309	0.552	2.80616e-80	IMNM
MRTFA	8.4008e-85	3.35353	0.259	0.031	5.23336e-80	IMNM
AC132008.2	2.55025e-84	-11.9675	0	0.11	1.58871e-79	IMNM
LUM	5.35681e-84	1.45352	0.471	0.179	3.33708e-79	IMNM
SOCS3	1.29499e-83	2.52834	0.287	0.05	8.06726e-79	IMNM
MT-CYB	2.17232e-83	1.10433	0.797	0.566	1.35327e-78	IMNM
AC241952.1	6.41522e-83	-11.8974	0	0.108	3.99642e-78	IMNM
NIBAN1	5.49893e-82	2.91374	0.269	0.04	3.42561e-77	IMNM
TTN	2.5892e-81	-0.789585	0.776	0.844	1.61297e-76	IMNM
MIR133A1HG	7.76378e-81	-1.944	0.14	0.364	4.83652e-76	IMNM
ADAM12	9.13307e-81	4.5816	0.213	0.01	5.68954e-76	IMNM
FBN1	9.66215e-81	1.02363	0.702	0.428	6.01913e-76	IMNM
JUNB	2.94937e-80	1.49121	0.451	0.177	1.83734e-75	IMNM
ST5	4.01423e-80	-12.102	0	0.105	2.50071e-75	IMNM
SRSF6	9.90435e-80	-7.12351	0.001	0.106	6.17001e-75	IMNM
SEPTIN2	2.25413e-79	2.99074	0.261	0.04	1.40423e-74	IMNM
CTGF	3.42213e-79	-12.6165	0	0.103	2.13185e-74	IMNM
FILIP1L	2.72633e-78	-1.43481	0.325	0.55	1.6984e-73	IMNM
WISP2	8.49169e-78	-12.1311	0	0.102	5.28999e-73	IMNM
AC007000.3	2.47478e-77	-11.919	0	0.101	1.54169e-72	IMNM
FAM46A	2.47478e-77	-12.1004	0	0.101	1.54169e-72	IMNM
OGA	2.08394e-76	1.79767	0.309	0.07	1.29821e-71	IMNM
VIM	1.07889e-74	1.3645	0.471	0.201	6.72104e-70	IMNM
MT-CO2	2.79315e-74	1.16333	0.697	0.449	1.74002e-69	IMNM
AC005154.1	1.269e-73	-11.8184	0	0.096	7.90537e-69	IMNM
FSTL1	1.44265e-73	1.15475	0.538	0.258	8.98715e-69	IMNM
AC093752.1	3.68472e-73	-11.9112	0	0.096	2.29543e-68	IMNM
FRG1HP	3.68472e-73	-11.6838	0	0.096	2.29543e-68	IMNM
GMDS-DT	6.3799e-73	2.16423	0.256	0.043	3.97442e-68	IMNM
LRRTM4	1.76393e-72	-2.09268	0.34	0.523	1.09886e-67	IMNM
VMP1	2.96698e-72	1.65201	0.399	0.149	1.84831e-67	IMNM
MT-ND4	3.17834e-72	0.945017	0.784	0.563	1.97998e-67	IMNM
TENT2	1.541e-71	2.28158	0.259	0.048	9.59979e-67	IMNM
ZNF37BP	2.60859e-71	-11.9083	0	0.093	1.62505e-66	IMNM
NOX4	4.80572e-71	1.55462	0.392	0.143	2.99377e-66	IMNM
DENND2B	2.23327e-70	3.21834	0.22	0.026	1.39124e-65	IMNM
LINC01481	1.8348e-69	-12.1142	0	0.091	1.14301e-64	IMNM
CTAGE5	5.30819e-69	-11.7534	0	0.09	3.30679e-64	IMNM
CPLANE1	2.45343e-68	1.91715	0.255	0.049	1.52839e-63	IMNM
TUT4	3.99467e-68	2.0159	0.274	0.06	2.48852e-63	IMNM
SERPINE1	4.92108e-68	4.23203	0.216	0.028	3.06564e-63	IMNM
ENO3	5.48809e-68	-2.05082	0.095	0.279	3.41886e-63	IMNM
AP001528.2	1.28223e-67	-11.9571	0	0.088	7.9878e-63	IMNM
TASOR2	1.36182e-67	2.81753	0.221	0.031	8.48358e-63	IMNM
AC138409.2	3.70361e-67	-11.6578	0	0.088	2.3072e-62	IMNM
MARCHF3	4.97695e-67	4.1817	0.195	0.017	3.10044e-62	IMNM
MYBPC1	7.90548e-67	-1.25064	0.353	0.56	4.9248e-62	IMNM
KRIT1	8.89536e-67	-9.83839	0	0.088	5.54145e-62	IMNM
KIAA1468	1.06932e-66	-11.7585	0	0.087	6.66144e-62	IMNM
SEPTIN7	1.44442e-66	2.83197	0.221	0.031	8.99817e-62	IMNM
ZBTB20	2.885e-66	-0.761992	0.763	0.842	1.79724e-61	IMNM
SRPX	5.56293e-66	2.18856	0.264	0.057	3.46548e-61	IMNM
C14orf37	8.90332e-66	-11.7146	0	0.086	5.54641e-61	IMNM
AL359915.2	8.90332e-66	-11.6068	0	0.086	5.54641e-61	IMNM
CYP1B1	1.95391e-65	3.38883	0.206	0.025	1.21721e-60	IMNM
UBE2Q2P1	2.56752e-65	-11.4557	0	0.085	1.59946e-60	IMNM
GASK1B	3.77112e-65	3.95341	0.182	0.012	2.34926e-60	IMNM
PPM1B	6.31652e-65	-9.45502	0	0.086	3.93494e-60	IMNM
AC020909.2	1.42964e-64	-2.2969	0.088	0.26	8.9061e-60	IMNM
COL4A3BP	2.13263e-64	-11.673	0	0.084	1.32854e-59	IMNM
SEPT11	6.14268e-64	-11.5914	0	0.084	3.82664e-59	IMNM
FAM198B	6.14268e-64	-11.6932	0	0.084	3.82664e-59	IMNM
RAB30-AS1	6.14268e-64	-11.6867	0	0.084	3.82664e-59	IMNM
ZFP36	8.63738e-64	1.74237	0.364	0.134	5.38074e-59	IMNM
ACTA1	1.13194e-63	-1.41845	0.451	0.62	7.05154e-59	IMNM
NAMPT	2.17945e-63	3.37098	0.226	0.04	1.35771e-58	IMNM
LARS	1.46436e-62	-11.6604	0	0.082	9.12235e-58	IMNM
PYGM	3.13407e-62	-2.3748	0.063	0.219	1.9524e-57	IMNM
THBS4	3.66432e-62	0.967214	0.507	0.247	2.28272e-57	IMNM
ZCCHC6	4.21113e-62	-11.6201	0	0.081	2.62337e-57	IMNM
IGFBP4	5.62838e-62	2.04185	0.248	0.052	3.50626e-57	IMNM
FOSB	2.56821e-61	1.66991	0.331	0.114	1.59989e-56	IMNM
MARCHF6	3.59783e-60	2.21652	0.224	0.04	2.24131e-55	IMNM
FN1	5.57113e-60	1.41365	0.578	0.351	3.47059e-55	IMNM
COL3A1	7.19603e-60	1.11131	0.733	0.56	4.48284e-55	IMNM
GFPT2	8.87661e-60	1.83627	0.279	0.076	5.52977e-55	IMNM
ITGA8	2.25833e-59	-2.48768	0.073	0.229	1.40685e-54	IMNM
NBPF19	2.36216e-59	-11.3736	0	0.078	1.47153e-54	IMNM
C10orf76	2.36216e-59	-11.3391	0	0.078	1.47153e-54	IMNM
MT-ND5	2.973e-59	0.965633	0.607	0.355	1.85206e-54	IMNM
KLF6	3.88286e-59	1.47424	0.357	0.136	2.41887e-54	IMNM
MIR1-1HG	5.77968e-59	-2.1521	0.072	0.23	3.60051e-54	IMNM
GPX3	1.52942e-58	1.68649	0.288	0.084	9.52765e-54	IMNM
HERC2P2	1.942e-58	-11.1245	0	0.076	1.20979e-53	IMNM
ZNF767P	5.56498e-58	-11.379	0	0.076	3.46676e-53	IMNM
AC016831.7	5.56498e-58	-11.5512	0	0.076	3.46676e-53	IMNM
CFH	1.52474e-57	1.13382	0.511	0.271	9.49849e-53	IMNM
GYG2P1	1.59407e-57	-11.6494	0	0.075	9.93045e-53	IMNM
OIP5-AS1	1.59407e-57	-11.3966	0	0.075	9.93045e-53	IMNM
MYL1	1.75364e-57	-1.68699	0.201	0.39	1.09245e-52	IMNM
COL1A1	8.27238e-57	1.09308	0.549	0.31	5.15336e-52	IMNM
HLA-B	1.14496e-56	1.98687	0.248	0.063	7.13262e-52	IMNM
IFI16	1.29102e-56	1.17269	0.319	0.106	8.04256e-52	IMNM
MB	1.34649e-56	-1.84334	0.117	0.289	8.3881e-52	IMNM
MT-ND2	4.79198e-56	0.916109	0.641	0.413	2.98521e-51	IMNM
SHLD2	7.22468e-56	2.52962	0.198	0.032	4.50069e-51	IMNM
THBS2	8.61345e-56	2.12458	0.219	0.044	5.36584e-51	IMNM
PRG4	8.83019e-56	2.07523	0.242	0.057	5.50085e-51	IMNM
MARCHF7	1.02936e-55	2.45053	0.213	0.041	6.41248e-51	IMNM
SERPING1	2.12414e-55	1.13582	0.379	0.15	1.32325e-50	IMNM
LINC00342	2.18189e-55	1.97968	0.258	0.07	1.35923e-50	IMNM
STAT1	4.48208e-55	2.56422	0.208	0.039	2.79216e-50	IMNM
TIMP1	8.34978e-55	2.50358	0.198	0.032	5.20158e-50	IMNM
DIRC2	8.73449e-55	-11.1616	0	0.072	5.44124e-50	IMNM
SCN7A	1.37909e-54	-1.79493	0.234	0.418	8.59116e-50	IMNM
NEB	2.12762e-54	-0.730003	0.566	0.708	1.32542e-49	IMNM
GADD45B	2.38511e-54	2.72731	0.203	0.037	1.48583e-49	IMNM
IARS	2.4952e-54	-11.2016	0	0.071	1.55441e-49	IMNM
FAM208A	7.12533e-54	-11.3162	0	0.07	4.4388e-49	IMNM
ELN	7.66579e-54	1.89609	0.291	0.098	4.77548e-49	IMNM
SPON1	1.96343e-53	2.94445	0.159	0.013	1.22314e-48	IMNM
XGY1	2.03394e-53	-11.4212	0	0.07	1.26707e-48	IMNM
COL8A1	8.52467e-53	1.58819	0.366	0.16	5.31053e-48	IMNM
VEGFA	1.65542e-52	-11.1161	0	0.069	1.03126e-47	IMNM
RPL32P3	1.65542e-52	-11.4849	0	0.069	1.03126e-47	IMNM
MT-ATP6	1.92614e-52	0.925694	0.713	0.52	1.19991e-47	IMNM
CDH11	3.20339e-52	1.75408	0.287	0.097	1.99558e-47	IMNM
COL1A2	3.3478e-52	0.703907	0.755	0.573	2.08555e-47	IMNM
AC068152.1	1.34528e-51	-11.1289	0	0.067	8.38058e-47	IMNM
TNNC2	2.18075e-51	-2.00362	0.136	0.299	1.35852e-46	IMNM
AL008633.1	2.60024e-51	3.46452	0.161	0.017	1.61984e-46	IMNM
AES	3.83283e-51	-11.1902	0	0.067	2.3877e-46	IMNM
CROCCP3	3.83283e-51	-11.0974	0	0.067	2.3877e-46	IMNM
FAM69A	3.83283e-51	-11.3747	0	0.067	2.3877e-46	IMNM
CCDC162P	3.83283e-51	-11.4923	0	0.067	2.3877e-46	IMNM
TPTE2P5	3.83283e-51	-11.1699	0	0.067	2.3877e-46	IMNM
AC139795.1	1.09159e-50	-11.3567	0	0.066	6.80018e-46	IMNM
LINC01359	1.09159e-50	-11.2587	0	0.066	6.80018e-46	IMNM
AC138904.3	1.09159e-50	-11.0347	0	0.066	6.80018e-46	IMNM
DPY19L1P1	1.09159e-50	-11.3659	0	0.066	6.80019e-46	IMNM
CKM	1.40236e-50	-1.7117	0.191	0.361	8.73612e-46	IMNM
COL15A1	2.93548e-50	-1.09856	0.379	0.554	1.82869e-45	IMNM
THBS1	3.28985e-50	1.93536	0.21	0.046	2.04945e-45	IMNM
BCAP29	6.27011e-50	-9.75944	0.001	0.067	3.90603e-45	IMNM
CD44	6.60983e-50	1.3564	0.376	0.167	4.11766e-45	IMNM
MUM1	8.84404e-50	-11.5266	0	0.065	5.50948e-45	IMNM
AC006001.3	2.51594e-49	-11.0575	0	0.064	1.56733e-44	IMNM
DARS	2.51594e-49	-11.0253	0	0.064	1.56733e-44	IMNM
LINC01473	5.05559e-49	2.09154	0.215	0.052	3.14943e-44	IMNM
SLC20A1	1.2086e-48	2.76638	0.188	0.036	7.52907e-44	IMNM
AL158152.2	2.03382e-48	-11.1665	0	0.063	1.26699e-43	IMNM
AL121761.1	2.03382e-48	-11.3525	0	0.063	1.26699e-43	IMNM
LTBP2	2.36518e-48	1.32876	0.347	0.147	1.47341e-43	IMNM
SERPINF1	3.26202e-48	1.24249	0.312	0.119	2.03211e-43	IMNM
CCL2	3.27571e-48	3.34342	0.144	0.012	2.04064e-43	IMNM
PIM1	5.32306e-48	3.90227	0.141	0.011	3.31606e-43	IMNM
AC007388.1	5.7793e-48	-11.2279	0	0.063	3.60027e-43	IMNM
CCDC80	6.51793e-48	0.704462	0.537	0.305	4.06041e-43	IMNM
CCNL1	8.60692e-48	1.41021	0.369	0.171	5.36177e-43	IMNM
AOPEP	3.58287e-47	1.79057	0.219	0.056	2.23199e-42	IMNM
PARGP1	4.66139e-47	-11.1333	0	0.061	2.90386e-42	IMNM
SEPT7P2	4.66139e-47	-11.0061	0	0.061	2.90386e-42	IMNM
AC245297.3	4.66139e-47	-11.0809	0	0.061	2.90386e-42	IMNM
CCDC144B	4.66139e-47	-10.9512	0	0.061	2.90386e-42	IMNM
AC097376.2	4.66139e-47	-11.4829	0	0.061	2.90386e-42	IMNM
AC108866.1	1.32311e-46	-11.2954	0	0.061	8.24242e-42	IMNM
POSTN	1.85758e-46	2.66146	0.201	0.048	1.1572e-41	IMNM
TROVE2	3.75417e-46	-11.2361	0	0.06	2.3387e-41	IMNM
ZNF254	3.75417e-46	-11.0481	0	0.06	2.3387e-41	IMNM
SEPT10	3.75417e-46	-11.0806	0	0.06	2.3387e-41	IMNM
MYH2	4.01804e-46	-1.16392	0.226	0.403	2.50308e-41	IMNM
PTCHD1-AS	4.67298e-46	-5.74461	0.002	0.066	2.91108e-41	IMNM
CECR7	1.06481e-45	-11.1215	0	0.06	6.63335e-41	IMNM
SAMHD1	1.14321e-45	1.50776	0.255	0.082	7.12171e-41	IMNM
CTNNA3	1.26925e-45	-1.6283	0.158	0.322	7.90692e-41	IMNM
TUT7	1.65975e-45	2.72892	0.163	0.026	1.03396e-40	IMNM
EEF1A1	2.20017e-45	1.73377	0.236	0.071	1.37062e-40	IMNM
ACTB	4.892e-45	0.94843	0.487	0.276	3.04752e-40	IMNM
JUN	5.45003e-45	0.723564	0.54	0.319	3.39515e-40	IMNM
NOV	8.55685e-45	-11.9303	0	0.058	5.33057e-40	IMNM
JAK1	1.04143e-44	0.976524	0.385	0.183	6.4877e-40	IMNM
VGLL3	1.77097e-44	1.95304	0.21	0.056	1.10324e-39	IMNM
PRKG1	2.23994e-44	-1.05219	0.409	0.551	1.39539e-39	IMNM
ABCA9	2.45617e-44	0.703709	0.642	0.429	1.5301e-39	IMNM
MAN1A1	3.2684e-44	0.970148	0.378	0.176	2.03608e-39	IMNM
PLSCR1	3.76299e-44	1.64034	0.224	0.065	2.34419e-39	IMNM
CDH18	4.62668e-44	-3.29558	0.015	0.099	2.88223e-39	IMNM
SSFA2	6.86629e-44	-10.7945	0	0.057	4.27742e-39	IMNM
TARSL2	6.86629e-44	-10.8614	0	0.057	4.27742e-39	IMNM
DCLK1	1.04352e-43	0.892469	0.583	0.374	6.50073e-39	IMNM
RET	1.31837e-43	-2.79702	0.026	0.123	8.21292e-39	IMNM
GPC6	1.59876e-43	1.51079	0.304	0.123	9.95964e-39	IMNM
MYC	1.61631e-43	2.67259	0.155	0.024	1.0069e-38	IMNM
CYR61	1.94397e-43	-11.2383	0	0.057	1.21102e-38	IMNM
FGF7	3.24617e-43	1.53478	0.279	0.108	2.02223e-38	IMNM
COL12A1	3.78561e-43	0.851689	0.494	0.287	2.35828e-38	IMNM
MYBPC2	3.92481e-43	-1.98604	0.07	0.197	2.445e-38	IMNM
WDR27	5.50177e-43	-10.9599	0	0.056	3.42738e-38	IMNM
TGFBR3	1.0084e-42	1.11029	0.466	0.272	6.28191e-38	IMNM
STAT3	1.37441e-42	1.16338	0.312	0.129	8.56201e-38	IMNM
HERC2P9	1.55653e-42	-11.0454	0	0.055	9.69657e-38	IMNM
TXLNGY	1.55653e-42	-10.9456	0	0.055	9.69657e-38	IMNM
KLF4	2.01556e-42	1.71997	0.231	0.074	1.25562e-37	IMNM
CHST9	2.26358e-42	-3.74907	0.01	0.084	1.41012e-37	IMNM
PCSK5	3.73676e-42	1.58712	0.337	0.156	2.32785e-37	IMNM
SDHA	4.40209e-42	-10.9866	0	0.055	2.74232e-37	IMNM
MYOF	4.54163e-42	1.11514	0.293	0.115	2.82925e-37	IMNM
DARS1	6.94752e-42	2.72723	0.142	0.019	4.32802e-37	IMNM
AL050309.1	1.07252e-41	3.25471	0.134	0.015	6.68136e-37	IMNM
PQLC2L	1.24453e-41	-10.8886	0	0.054	7.75291e-37	IMNM
TIMM23B	1.24453e-41	-11.0503	0	0.054	7.75291e-37	IMNM
AC007000.4	2.84341e-41	3.01466	0.14	0.019	1.77133e-36	IMNM
CROCCP2	3.51719e-41	-10.8797	0	0.054	2.19107e-36	IMNM
AC092535.3	3.51719e-41	-11.089	0	0.054	2.19107e-36	IMNM
PPP4R1L	3.51719e-41	-11.1599	0	0.054	2.19107e-36	IMNM
FOXP1	3.94725e-41	-2.27752	0.081	0.206	2.45898e-36	IMNM
ACTN3	6.86572e-41	-2.7098	0.022	0.111	4.27707e-36	IMNM
COL5A2	9.3894e-41	0.746101	0.584	0.384	5.84922e-36	IMNM
SH3BGR	9.93653e-41	-10.7767	0	0.053	6.19006e-36	IMNM
SAT1	1.05537e-40	1.54068	0.272	0.107	6.57453e-36	IMNM
ELL2	2.23286e-40	2.16947	0.194	0.054	1.39098e-35	IMNM
ASPN	2.32315e-40	1.14906	0.204	0.055	1.44723e-35	IMNM
CUTALP	2.80621e-40	-11.1423	0	0.052	1.74816e-35	IMNM
IER2	3.55683e-40	1.48011	0.237	0.08	2.21576e-35	IMNM
COL6A1	7.56594e-40	0.620349	0.677	0.488	4.71328e-35	IMNM
AC005162.3	7.92235e-40	-11.1971	0	0.052	4.9353e-35	IMNM
H2AFY	7.92235e-40	-10.5657	0	0.052	4.93531e-35	IMNM
AC073107.1	7.92235e-40	-10.8275	0	0.052	4.93531e-35	IMNM
OSBPL10	1.16071e-39	1.25824	0.26	0.096	7.23078e-35	IMNM
SRPX2	1.56591e-39	1.13668	0.243	0.084	9.75501e-35	IMNM
TENM2	1.61414e-39	-3.18507	0.013	0.088	1.00555e-34	IMNM
SARS	2.23582e-39	-11.0518	0	0.051	1.39282e-34	IMNM
CMAHP	2.23582e-39	-10.9915	0	0.051	1.39282e-34	IMNM
COL6A2	4.20655e-39	0.623211	0.663	0.466	2.62051e-34	IMNM
DPYSL3	4.7539e-39	1.08838	0.311	0.136	2.96149e-34	IMNM
LINC00377	5.85101e-39	1.83612	0.219	0.073	3.64495e-34	IMNM
SPAG17	6.23909e-39	-2.02436	0.052	0.162	3.88671e-34	IMNM
AL445472.1	6.30765e-39	-11.1882	0	0.051	3.92942e-34	IMNM
AC053527.1	6.30766e-39	-10.8062	0	0.051	3.92942e-34	IMNM
APCDD1L-AS1	6.30766e-39	-11.1275	0	0.051	3.92942e-34	IMNM
WARS2-AS1	8.39296e-39	2.79128	0.144	0.025	5.22848e-34	IMNM
HLA-A	1.19445e-38	1.86939	0.192	0.054	7.44096e-34	IMNM
KAZN	1.4126e-38	1.03062	0.505	0.308	8.79996e-34	IMNM
BGN	1.60652e-38	2.48263	0.136	0.019	1.0008e-33	IMNM
LAMC1	1.92239e-38	0.665175	0.566	0.359	1.19757e-33	IMNM
MACROH2A1	2.13365e-38	3.38143	0.12	0.012	1.32918e-33	IMNM
ABI3BP	2.49742e-38	0.676558	0.624	0.426	1.5558e-33	IMNM
CEBPD	2.69645e-38	1.36383	0.208	0.064	1.67978e-33	IMNM
TASOR	2.77108e-38	2.39427	0.134	0.019	1.72627e-33	IMNM
GARS-DT	2.91366e-38	2.8253	0.142	0.024	1.8151e-33	IMNM
TNNI2	3.03739e-38	-1.8668	0.071	0.19	1.89217e-33	IMNM
CTSB	3.341e-38	1.66309	0.181	0.046	2.08131e-33	IMNM
ARID5B	3.62484e-38	0.963409	0.329	0.152	2.25813e-33	IMNM
EPRS	5.01514e-38	-10.8663	0	0.049	3.12423e-33	IMNM
NABP1	5.53107e-38	2.99387	0.134	0.02	3.44564e-33	IMNM
PALM2AKAP2	8.01823e-38	4.43066	0.11	0.008	4.99504e-33	IMNM
DOP1A	8.79195e-38	1.99497	0.15	0.029	5.47704e-33	IMNM
LARS1	1.19169e-37	2.17931	0.143	0.025	7.42372e-33	IMNM
IARS1	1.37285e-37	2.56313	0.139	0.023	8.55231e-33	IMNM
ISPD	1.41341e-37	-11.205	0	0.049	8.80497e-33	IMNM
RARS	1.41341e-37	-10.8207	0	0.049	8.80497e-33	IMNM
AGAP6	1.41341e-37	-10.4853	0	0.049	8.80497e-33	IMNM
ZNF385D	1.96892e-37	-1.27632	0.28	0.423	1.22656e-32	IMNM
ACTC1	2.51437e-37	3.5568	0.119	0.013	1.56635e-32	IMNM
TGFBR2	3.61037e-37	0.960636	0.406	0.221	2.24911e-32	IMNM
CHD1L	3.98204e-37	-10.7117	0	0.048	2.48065e-32	IMNM
C16orf45	3.98204e-37	-10.6705	0	0.048	2.48065e-32	IMNM
AC139713.2	3.98204e-37	-11.1609	0	0.048	2.48065e-32	IMNM
C6orf106	3.98204e-37	-10.5858	0	0.048	2.48065e-32	IMNM
PEBP4	4.1699e-37	-2.23452	0.04	0.138	2.59768e-32	IMNM
ADRA1A	9.80485e-37	-3.25354	0.009	0.076	6.10803e-32	IMNM
RP9P	1.12149e-36	-10.8388	0	0.048	6.98645e-32	IMNM
TENT5A	1.36577e-36	1.66893	0.168	0.041	8.50822e-32	IMNM
EGLN1	2.79553e-36	-10.2446	0	0.048	1.7415e-31	IMNM
TMEM198B	3.15749e-36	-10.8019	0	0.047	1.96699e-31	IMNM
C8orf59	3.15749e-36	-10.8996	0	0.047	1.96699e-31	IMNM
AL683813.1	3.15749e-36	-10.4181	0	0.047	1.96699e-31	IMNM
KIAA1551	3.15749e-36	-10.6992	0	0.047	1.96699e-31	IMNM
PCOLCE	5.04183e-36	0.884418	0.27	0.109	3.14086e-31	IMNM
WDFY1	8.88674e-36	-10.8922	0	0.046	5.53608e-31	IMNM
SMIM37	8.88674e-36	-10.7916	0	0.046	5.53608e-31	IMNM
SPATA7	8.88674e-36	-11.0423	0	0.046	5.53608e-31	IMNM
CILP	1.26285e-35	0.907805	0.363	0.183	7.86705e-31	IMNM
SOX6	1.68057e-35	-1.5063	0.125	0.259	1.04693e-30	IMNM
TRIO	2.16062e-35	0.769563	0.499	0.312	1.34598e-30	IMNM
AC090114.3	2.50034e-35	-10.4813	0	0.046	1.55761e-30	IMNM
YAE1D1	2.50034e-35	-10.8364	0	0.046	1.55761e-30	IMNM
CERT1	2.77558e-35	2.04993	0.144	0.029	1.72907e-30	IMNM
TMSB4X	2.80901e-35	1.22038	0.233	0.084	1.7499e-30	IMNM
DIPK1A	2.83142e-35	2.96996	0.119	0.016	1.76386e-30	IMNM
JUND	3.54709e-35	1.43118	0.22	0.078	2.20969e-30	IMNM
ANXA1	5.48748e-35	1.04012	0.329	0.162	3.41848e-30	IMNM
GULP1	6.32228e-35	-1.51486	0.205	0.343	3.93853e-30	IMNM
MYLK4	6.38277e-35	-3.10826	0.016	0.089	3.97621e-30	IMNM
ALDH1A3	6.40228e-35	1.98247	0.176	0.05	3.98836e-30	IMNM
TESK2	7.03257e-35	-11.0419	0	0.045	4.38101e-30	IMNM
CHMP1B2P	7.03257e-35	-10.9929	0	0.045	4.38101e-30	IMNM
ADHFE1	7.03258e-35	-10.5841	0	0.045	4.38101e-30	IMNM
TPM1	7.38636e-35	-1.26167	0.23	0.372	4.60141e-30	IMNM
PTGFR	7.63227e-35	2.0481	0.159	0.038	4.7546e-30	IMNM
TSHZ2	8.49071e-35	0.394828	0.545	0.326	5.28937e-30	IMNM
JTB	1.97737e-34	-10.7552	0	0.044	1.23182e-29	IMNM
MDH1	1.97737e-34	-10.7655	0	0.044	1.23182e-29	IMNM
ANAPC10	1.97737e-34	-10.4738	0	0.044	1.23182e-29	IMNM
FBXO18	1.97737e-34	-10.7289	0	0.044	1.23182e-29	IMNM
COL4A1	2.1301e-34	1.05247	0.422	0.248	1.32697e-29	IMNM
MIR4435-2HG	3.31911e-34	1.47143	0.217	0.077	2.06767e-29	IMNM
NPIPP1	5.55802e-34	-10.3791	0	0.044	3.46242e-29	IMNM
EP400P1	5.55802e-34	-10.3574	0	0.044	3.46242e-29	IMNM
EIF3J-AS1	5.55802e-34	-10.7374	0	0.044	3.46242e-29	IMNM
SLC39A14	9.03007e-34	2.89472	0.122	0.019	5.62537e-29	IMNM
ART3	9.35174e-34	-2.29823	0.043	0.137	5.82576e-29	IMNM
AC009022.1	1.01958e-33	1.82312	0.159	0.04	6.3516e-29	IMNM
STEAP2	1.24407e-33	1.60794	0.166	0.044	7.75005e-29	IMNM
MYOT	1.44006e-33	-1.33552	0.133	0.264	8.97097e-29	IMNM
AC092902.2	1.56176e-33	-10.6166	0	0.043	9.72911e-29	IMNM
SH3PXD2B	1.90008e-33	0.941592	0.333	0.166	1.18367e-28	IMNM
CD63	2.88478e-33	1.12938	0.216	0.078	1.7971e-28	IMNM
ARMH3	3.29765e-33	2.58291	0.135	0.027	2.05431e-28	IMNM
MYO1B	3.49615e-33	1.49813	0.182	0.056	2.17796e-28	IMNM
MRTFB	3.61534e-33	1.60814	0.148	0.034	2.25221e-28	IMNM
SEPTIN10	4.03796e-33	2.70996	0.11	0.013	2.51548e-28	IMNM
CBLB	4.33417e-33	0.748725	0.491	0.308	2.70002e-28	IMNM
CD74	4.38665e-33	2.53715	0.129	0.024	2.73271e-28	IMNM
GTF2H2B	4.387e-33	-10.4358	0	0.043	2.73293e-28	IMNM
MARCH3	4.387e-33	-10.5484	0	0.043	2.73293e-28	IMNM
H2AFV	4.387e-33	-10.7064	0	0.043	2.73293e-28	IMNM
CTSL	4.88197e-33	1.54498	0.172	0.049	3.04127e-28	IMNM
MT-ND1	6.58854e-33	0.797094	0.529	0.352	4.1044e-28	IMNM
APCDD1	1.21545e-32	-2.00728	0.051	0.148	7.57174e-28	IMNM
H1FX	1.23193e-32	-10.6765	0	0.042	7.67443e-28	IMNM
SACM1L	1.23193e-32	-10.3737	0	0.042	7.67443e-28	IMNM
AC090568.2	1.23193e-32	-10.9794	0	0.042	7.67443e-28	IMNM
DUXAP9	1.23193e-32	-10.2364	0	0.042	7.67443e-28	IMNM
USP36	1.23193e-32	-10.5028	0	0.042	7.67443e-28	IMNM
SRGAP1	1.86397e-32	1.07238	0.373	0.209	1.16118e-27	IMNM
PARP14	2.2427e-32	1.38221	0.242	0.1	1.39711e-27	IMNM
BICC1	2.34648e-32	0.764709	0.619	0.447	1.46176e-27	IMNM
CTSC	2.60034e-32	2.61448	0.11	0.014	1.61991e-27	IMNM
IL1R1	2.81293e-32	1.92909	0.16	0.044	1.75234e-27	IMNM
UAP1	2.95378e-32	1.31769	0.212	0.077	1.84009e-27	IMNM
MEOX2	2.99642e-32	-1.41536	0.209	0.344	1.86665e-27	IMNM
ZNRF2P2	3.45834e-32	-10.4519	0	0.041	2.15441e-27	IMNM
GLIS3	4.56227e-32	1.89212	0.152	0.039	2.84211e-27	IMNM
RELCH	5.21496e-32	2.042	0.136	0.029	3.24871e-27	IMNM
SELENOP	7.24343e-32	0.887183	0.271	0.119	4.51237e-27	IMNM
AC138207.8	9.70545e-32	-10.5222	0	0.041	6.04611e-27	IMNM
DPH6-AS1	9.70545e-32	-10.7525	0	0.041	6.04611e-27	IMNM
COL4A3	1.12809e-31	-2.07402	0.05	0.145	7.02755e-27	IMNM
AC098829.1	2.72289e-31	-10.8497	0	0.04	1.69625e-26	IMNM
DWORF	2.72289e-31	-10.6189	0	0.04	1.69625e-26	IMNM
SDHAP1	2.72289e-31	-10.2763	0	0.04	1.69625e-26	IMNM
SDHAP3	2.72289e-31	-10.3127	0	0.04	1.69625e-26	IMNM
MRPL45P2	2.72289e-31	-10.2787	0	0.04	1.69625e-26	IMNM
NUP50-AS1	2.72289e-31	-10.5598	0	0.04	1.69625e-26	IMNM
LRP1	3.93887e-31	0.586437	0.452	0.268	2.45376e-26	IMNM
CHI3L1	3.96625e-31	10.7105	0.077	0	2.47082e-26	IMNM
HLA-C	3.99924e-31	2.0408	0.127	0.025	2.49137e-26	IMNM
PLD5	4.63773e-31	-2.60569	0.029	0.108	2.88912e-26	IMNM
CACNA1C	4.67407e-31	0.779944	0.233	0.091	2.91176e-26	IMNM
PIEZO2	5.32584e-31	-3.38799	0.028	0.104	3.31779e-26	IMNM
AL161751.1	7.63684e-31	-10.7516	0	0.04	4.75744e-26	IMNM
H1F0	7.63684e-31	-10.8343	0	0.04	4.75744e-26	IMNM
ADAMTS2	9.0842e-31	1.1795	0.198	0.07	5.6591e-26	IMNM
CXCL12	9.84382e-31	0.785824	0.377	0.209	6.13231e-26	IMNM
LOXL1	1.12052e-30	1.87984	0.13	0.027	6.98042e-26	IMNM
CALU	1.65309e-30	0.8519	0.264	0.116	1.02981e-25	IMNM
ATP5MG	2.14124e-30	-10.4495	0	0.039	1.33391e-25	IMNM
ADSSL1	2.14124e-30	-10.1061	0	0.039	1.33391e-25	IMNM
BMS1P1	2.14125e-30	-10.3894	0	0.039	1.33391e-25	IMNM
HSP90B1	2.18024e-30	0.538833	0.293	0.135	1.3582e-25	IMNM
RYR1	2.55668e-30	-1.26662	0.133	0.257	1.59271e-25	IMNM
CSF1	2.86033e-30	1.30079	0.148	0.038	1.78187e-25	IMNM
RARRES1	3.50488e-30	2.85632	0.106	0.015	2.1834e-25	IMNM
YARS	6.00193e-30	-10.4901	0	0.038	3.73896e-25	IMNM
MIR101-1	6.00193e-30	-10.5094	0	0.038	3.73896e-25	IMNM
AC073869.1	6.00193e-30	-10.0792	0	0.038	3.73896e-25	IMNM
AC245297.1	6.00193e-30	-10.249	0	0.038	3.73896e-25	IMNM
PER3	6.54849e-30	-1.15632	0.199	0.334	4.07945e-25	IMNM
AC016831.6	7.04838e-30	1.99212	0.133	0.031	4.39086e-25	IMNM
ITGAV	9.05989e-30	1.1916	0.225	0.091	5.64395e-25	IMNM
MFAP5	9.96007e-30	0.598704	0.415	0.24	6.20473e-25	IMNM
MYCBP2	1.06315e-29	0.82094	0.438	0.272	6.62299e-25	IMNM
LTBP4	1.40611e-29	-1.20544	0.201	0.336	8.75949e-25	IMNM
AL353807.3	1.68185e-29	-10.3289	0	0.038	1.04773e-24	IMNM
MARCH5	1.68185e-29	-10.3658	0	0.038	1.04773e-24	IMNM
KIAA0141	1.68185e-29	-10.3052	0	0.038	1.04773e-24	IMNM
TLE5	1.81446e-29	2.91017	0.099	0.013	1.13034e-24	IMNM
CNKSR2	2.0096e-29	-2.26434	0.049	0.138	1.2519e-24	IMNM
LGMN	2.06572e-29	1.91881	0.126	0.027	1.28686e-24	IMNM
PDGFRA	2.18938e-29	0.815539	0.276	0.128	1.36389e-24	IMNM
FTL	2.56514e-29	1.27123	0.207	0.08	1.59798e-24	IMNM
AC011246.1	2.67527e-29	3.11702	0.089	0.008	1.66658e-24	IMNM
CACNA2D3	2.7366e-29	-1.89752	0.05	0.14	1.70479e-24	IMNM
ILRUN	2.74371e-29	2.97153	0.104	0.016	1.70922e-24	IMNM
YARS1	3.24502e-29	3.60482	0.091	0.009	2.02152e-24	IMNM
EGFR	3.76193e-29	-1.01618	0.397	0.503	2.34353e-24	IMNM
HLA-E	4.31017e-29	1.18578	0.18	0.06	2.68506e-24	IMNM
FRG1CP	4.71151e-29	-10.5362	0	0.037	2.93508e-24	IMNM
HKR1	4.71151e-29	-10.1538	0	0.037	2.93508e-24	IMNM
RBMS1	8.73999e-29	0.614213	0.469	0.298	5.44466e-24	IMNM
COL4A2	9.15891e-29	0.937693	0.42	0.258	5.70563e-24	IMNM
TRIM7	1.10627e-28	-2.04676	0.02	0.088	6.89161e-24	IMNM
DENND2C	1.11939e-28	-1.29938	0.14	0.26	6.97335e-24	IMNM
AL513166.1	1.14292e-28	2.97563	0.096	0.012	7.11991e-24	IMNM
ANGPTL4	1.17373e-28	2.65689	0.115	0.022	7.31186e-24	IMNM
NUPL2	1.3195e-28	-10.5323	0	0.037	8.21994e-24	IMNM
LOX	1.39515e-28	2.58924	0.1	0.014	8.69125e-24	IMNM
PSAP	1.62282e-28	0.594439	0.344	0.182	1.01095e-23	IMNM
ADM	1.96275e-28	2.12182	0.137	0.035	1.22272e-23	IMNM
ADCY2	2.06379e-28	-1.59035	0.09	0.195	1.28566e-23	IMNM
CD36	2.1171e-28	-1.59777	0.113	0.225	1.31887e-23	IMNM
TENM4	2.71831e-28	1.49574	0.246	0.116	1.6934e-23	IMNM
NLGN4Y	2.75401e-28	-2.77361	0.026	0.097	1.71564e-23	IMNM
STAG3L3	3.69433e-28	-10.2184	0	0.036	2.30142e-23	IMNM
PAPD5	3.69433e-28	-10.6369	0	0.036	2.30142e-23	IMNM
AC138393.1	3.69433e-28	-10.2351	0	0.036	2.30142e-23	IMNM
SOCS5	3.69433e-28	-10.1628	0	0.036	2.30142e-23	IMNM
AC005670.3	3.71257e-28	2.31676	0.116	0.023	2.31278e-23	IMNM
NFIL3	5.0208e-28	3.23684	0.087	0.008	3.12776e-23	IMNM
NOS1	5.1529e-28	-2.63115	0.017	0.08	3.21005e-23	IMNM
COX6A2	5.46635e-28	-2.1567	0.046	0.13	3.40532e-23	IMNM
AL592183.1	6.70245e-28	2.188	0.124	0.029	4.17536e-23	IMNM
STAT2	7.89291e-28	1.15375	0.193	0.073	4.91696e-23	IMNM
STEAP4	8.1566e-28	1.75587	0.186	0.07	5.08124e-23	IMNM
AC097103.2	1.03405e-27	-10.4434	0	0.035	6.44173e-23	IMNM
SLC25A32	1.03405e-27	-10.2914	0	0.035	6.44173e-23	IMNM
AC011477.1	1.03405e-27	-10.4175	0	0.035	6.44173e-23	IMNM
SPICE1	1.03405e-27	-10.2843	0	0.035	6.44174e-23	IMNM
AFG3L1P	1.03405e-27	-10.4209	0	0.035	6.44174e-23	IMNM
TCAP	1.09865e-27	-1.72708	0.079	0.179	6.84413e-23	IMNM
MIA2	1.20688e-27	2.82752	0.106	0.019	7.51839e-23	IMNM
EFNA5	1.43087e-27	1.40316	0.194	0.076	8.91375e-23	IMNM
MMP19	1.94772e-27	2.49474	0.097	0.014	1.21335e-22	IMNM
MARS	2.89356e-27	-10.215	0	0.035	1.80257e-22	IMNM
TNFSF14	3.68612e-27	5.57545	0.071	0.002	2.29631e-22	IMNM
TNMD	3.85028e-27	-6.08043	0.001	0.039	2.39857e-22	IMNM
ZFP36L2	4.02723e-27	0.686619	0.375	0.216	2.5088e-22	IMNM
FGF13	4.38182e-27	-1.30232	0.112	0.223	2.7297e-22	IMNM
CRLS1	5.54133e-27	-5.31868	0.002	0.041	3.45203e-22	IMNM
IFITM3	5.84031e-27	1.17579	0.154	0.047	3.63828e-22	IMNM
AL117336.3	8.0948e-27	-10.1553	0	0.034	5.04274e-22	IMNM
HARS	8.0948e-27	-9.99507	0	0.034	5.04274e-22	IMNM
AC104986.2	8.0948e-27	-9.98622	0	0.034	5.04274e-22	IMNM
HERC2P3	8.0948e-27	-10.4326	0	0.034	5.04274e-22	IMNM
LINC00603	8.9128e-27	3.67125	0.076	0.004	5.55232e-22	IMNM
BHLHE40	1.11003e-26	1.09013	0.191	0.073	6.91504e-22	IMNM
C1RL	1.13846e-26	0.934099	0.201	0.081	7.09215e-22	IMNM
MYOC	1.48565e-26	-1.76115	0.095	0.198	9.25499e-22	IMNM
MACF1	1.52789e-26	0.530647	0.519	0.35	9.51812e-22	IMNM
RRBP1	1.61084e-26	0.637187	0.303	0.153	1.00349e-21	IMNM
GPCPD1	1.88083e-26	0.974355	0.2	0.08	1.17168e-21	IMNM
MXRA5	2.02785e-26	0.859503	0.206	0.083	1.26327e-21	IMNM
APBB1IP	2.03015e-26	1.47896	0.142	0.041	1.2647e-21	IMNM
AC107223.1	2.17536e-26	3.84555	0.09	0.012	1.35517e-21	IMNM
RRN3P1	2.26395e-26	-10.3855	0	0.034	1.41035e-21	IMNM
NARS	2.26395e-26	-10.2348	0	0.034	1.41035e-21	IMNM
CNOT2-DT	2.36776e-26	1.66946	0.128	0.033	1.47502e-21	IMNM
AL359546.1	3.27757e-26	4.25289	0.078	0.006	2.0418e-21	IMNM
MYH7	3.4154e-26	-0.980582	0.134	0.251	2.12766e-21	IMNM
RIPOR3	4.48834e-26	1.21487	0.173	0.062	2.79606e-21	IMNM
PLEKHH2	4.83804e-26	0.964111	0.245	0.114	3.01391e-21	IMNM
NID2	4.85483e-26	1.21613	0.217	0.096	3.02437e-21	IMNM
FBLN5	4.96052e-26	0.857766	0.266	0.13	3.09021e-21	IMNM
IDS	5.19269e-26	-5.58304	0.001	0.035	3.23484e-21	IMNM
WWTR1	5.45557e-26	1.06347	0.241	0.113	3.3986e-21	IMNM
NSUN5P2	6.33019e-26	-10.0204	0	0.033	3.94345e-21	IMNM
FAM19A2	6.33019e-26	-10.3387	0	0.033	3.94345e-21	IMNM
ITM2B	7.11085e-26	0.506111	0.414	0.247	4.42978e-21	IMNM
HLA-DRA	7.69116e-26	3.53142	0.082	0.008	4.79129e-21	IMNM
NUP42	9.64329e-26	2.81131	0.097	0.016	6.00738e-21	IMNM
PDGFRB	9.7445e-26	0.673336	0.259	0.123	6.07044e-21	IMNM
AC240274.1	9.9035e-26	2.80314	0.089	0.012	6.16948e-21	IMNM
RARS1	1.0546e-25	2.11497	0.096	0.016	6.56974e-21	IMNM
MYH3	1.16895e-25	3.35334	0.083	0.009	7.2821e-21	IMNM
UGCG	1.50391e-25	1.5087	0.132	0.037	9.36878e-21	IMNM
LDB3	1.58259e-25	-1.44196	0.123	0.23	9.85893e-21	IMNM
MARCH8	1.76953e-25	-10.0526	0	0.032	1.10235e-20	IMNM
PABPC1	2.37505e-25	0.740155	0.277	0.139	1.47956e-20	IMNM
SPP1	2.3959e-25	9.94688	0.062	0	1.49255e-20	IMNM
EPRS1	2.44985e-25	2.46411	0.094	0.015	1.52616e-20	IMNM
PDPN	2.6265e-25	1.618	0.109	0.023	1.63621e-20	IMNM
PTMA	3.25734e-25	1.17241	0.197	0.081	2.02919e-20	IMNM
AC245297.4	3.67085e-25	2.54793	0.098	0.018	2.28679e-20	IMNM
VCAM1	4.21056e-25	3.18805	0.078	0.007	2.62301e-20	IMNM
DEPP1	4.77009e-25	2.94038	0.088	0.013	2.97158e-20	IMNM
ZNF826P	4.94531e-25	-10.0839	0	0.032	3.08073e-20	IMNM
HYDIN2	4.94531e-25	-10.2872	0	0.032	3.08073e-20	IMNM
AC011247.1	4.94531e-25	-9.8531	0	0.032	3.08073e-20	IMNM
LINC01881	4.94531e-25	-9.90886	0	0.032	3.08073e-20	IMNM
SHFL	5.39082e-25	4.83206	0.07	0.004	3.35826e-20	IMNM
LINC02008	5.64512e-25	-5.82926	0.003	0.043	3.51668e-20	IMNM
RASD1	6.36777e-25	6.34265	0.065	0.002	3.96686e-20	IMNM
AMPD1	7.21978e-25	-1.55481	0.065	0.154	4.49763e-20	IMNM
MYOZ1	7.57818e-25	-1.67371	0.064	0.152	4.7209e-20	IMNM
AC022966.1	8.23922e-25	3.19325	0.089	0.014	5.1327e-20	IMNM
MYPN	9.46872e-25	-1.54738	0.1	0.2	5.89863e-20	IMNM
EPS8	1.27588e-24	0.950445	0.297	0.161	7.9482e-20	IMNM
HIF1A-AS2	1.38174e-24	-10.0218	0	0.031	8.60768e-20	IMNM
SMG1P3	1.38174e-24	-9.62752	0	0.031	8.60768e-20	IMNM
DOPEY2	1.38174e-24	-10.1502	0	0.031	8.60768e-20	IMNM
RNU6-6P	1.38174e-24	-10.6206	0	0.031	8.60768e-20	IMNM
KIF1BP	1.38174e-24	-9.72013	0	0.031	8.60768e-20	IMNM
CCND2	1.38174e-24	-10.3895	0	0.031	8.60768e-20	IMNM
FAM192A	1.38174e-24	-9.84177	0	0.031	8.60768e-20	IMNM
TTTY15	1.38174e-24	-10.1562	0	0.031	8.60768e-20	IMNM
PVT1	1.44708e-24	2.83192	0.091	0.015	9.01471e-20	IMNM
ANXA2	2.23769e-24	0.554485	0.322	0.176	1.39399e-19	IMNM
ANKRD1	2.532e-24	3.20892	0.085	0.012	1.57734e-19	IMNM
CEMIP2	2.7496e-24	3.33852	0.084	0.011	1.71289e-19	IMNM
ERBB4	2.92559e-24	-1.47175	0.091	0.188	1.82253e-19	IMNM
SNX9	3.16212e-24	0.731829	0.314	0.173	1.96987e-19	IMNM
SLC44A5	3.42699e-24	-2.33227	0.009	0.056	2.13488e-19	IMNM
UTY	3.55972e-24	-1.82337	0.05	0.13	2.21757e-19	IMNM
AL162726.3	3.85974e-24	-9.94844	0	0.031	2.40447e-19	IMNM
AC091948.1	3.85974e-24	-10.017	0	0.031	2.40447e-19	IMNM
COX15	3.85974e-24	-9.99243	0	0.031	2.40447e-19	IMNM
CADM2	4.00749e-24	-1.85164	0.081	0.171	2.4965e-19	IMNM
SDK1	4.39589e-24	0.870832	0.264	0.134	2.73846e-19	IMNM
MYOM1	5.33861e-24	-1.17074	0.152	0.263	3.32574e-19	IMNM
ADAMTSL4-AS1	5.70326e-24	1.48683	0.188	0.079	3.5529e-19	IMNM
APOL3	6.13998e-24	1.43576	0.137	0.043	3.82496e-19	IMNM
GBP1	7.19848e-24	3.17475	0.109	0.027	4.48436e-19	IMNM
AC124852.1	7.8904e-24	2.46258	0.082	0.011	4.9154e-19	IMNM
GALNTL6	8.01601e-24	-2.0863	0.019	0.077	4.99365e-19	IMNM
RO60	8.06377e-24	2.02552	0.097	0.019	5.0234e-19	IMNM
FBH1	9.99132e-24	2.5499	0.085	0.013	6.22419e-19	IMNM
SMG1P5	1.07794e-23	-9.95948	0	0.03	6.71512e-19	IMNM
MTSS1L	1.07794e-23	-9.98832	0	0.03	6.71512e-19	IMNM
SP100	1.14159e-23	0.730263	0.276	0.145	7.11166e-19	IMNM
EMP1	1.18296e-23	0.415925	0.403	0.243	7.36934e-19	IMNM
MGP	1.22238e-23	0.398882	0.352	0.2	7.61492e-19	IMNM
ATP1A2	1.33797e-23	-1.30912	0.096	0.194	8.33502e-19	IMNM
PTGIR	1.38927e-23	2.21252	0.094	0.017	8.65457e-19	IMNM
CTHRC1	1.45802e-23	2.31351	0.089	0.015	9.08291e-19	IMNM
PML	1.67719e-23	1.46739	0.126	0.037	1.04482e-18	IMNM
RGS6	1.96767e-23	-3.94382	0.011	0.059	1.22578e-18	IMNM
TAFA2	2.03582e-23	4.29922	0.068	0.005	1.26823e-18	IMNM
CDH13	2.65795e-23	-1.22414	0.107	0.207	1.6558e-18	IMNM
HNRNPH1	2.74722e-23	0.607377	0.361	0.213	1.71141e-18	IMNM
AL353743.1	3.00978e-23	-10.1031	0	0.029	1.87497e-18	IMNM
AC080038.1	3.00978e-23	-10.197	0	0.029	1.87497e-18	IMNM
AL353807.5	3.31714e-23	4.17815	0.064	0.003	2.06644e-18	IMNM
PLOD2	3.5224e-23	1.34995	0.185	0.078	2.19432e-18	IMNM
TNFAIP2	3.69947e-23	0.783799	0.26	0.132	2.30462e-18	IMNM
AC005261.2	4.10964e-23	3.76942	0.077	0.01	2.56014e-18	IMNM
AC099560.1	4.15375e-23	1.79995	0.092	0.017	2.58762e-18	IMNM
MAP4K3-DT	4.19042e-23	2.13434	0.089	0.016	2.61046e-18	IMNM
EEA1	4.64675e-23	0.56381	0.356	0.21	2.89474e-18	IMNM
SLC1A3	5.33874e-23	1.89552	0.125	0.038	3.32582e-18	IMNM
MME	5.55287e-23	-1.294	0.238	0.339	3.45921e-18	IMNM
TPST1	6.47211e-23	0.684082	0.276	0.145	4.03187e-18	IMNM
DDX21	7.51589e-23	1.34234	0.13	0.04	4.6821e-18	IMNM
CRYBB2P1	8.40207e-23	-9.72627	0	0.029	5.23415e-18	IMNM
AC009948.1	8.40207e-23	-10.1257	0	0.029	5.23415e-18	IMNM
LINC00869	8.40207e-23	-9.83794	0	0.029	5.23415e-18	IMNM
PAPD7	8.40207e-23	-10.0654	0	0.029	5.23415e-18	IMNM
GUSBP2	8.40207e-23	-9.63614	0	0.029	5.23415e-18	IMNM
PGM5P2	8.40207e-23	-10.0723	0	0.029	5.23415e-18	IMNM
SRP54-AS1	8.40207e-23	-10.0503	0	0.029	5.23415e-18	IMNM
PKD1L2	8.40207e-23	-10.2474	0	0.029	5.23415e-18	IMNM
FRMD6	8.96337e-23	0.730268	0.267	0.14	5.58382e-18	IMNM
PCNX1	1.17803e-22	0.858805	0.268	0.144	7.33864e-18	IMNM
FBLN1	1.23569e-22	0.345229	0.305	0.166	7.69786e-18	IMNM
TPM4	1.25246e-22	1.22599	0.142	0.048	7.80233e-18	IMNM
ASB3	1.52792e-22	1.42089	0.142	0.049	9.51832e-18	IMNM
LMO3	1.87461e-22	3.41678	0.066	0.005	1.16781e-17	IMNM
APOL1	1.99718e-22	2.71391	0.081	0.013	1.24416e-17	IMNM
AC020928.1	2.13014e-22	-8.22924	0	0.029	1.32699e-17	IMNM
NBPF8	2.34504e-22	-9.57783	0	0.028	1.46087e-17	IMNM
MUT	2.34504e-22	-9.85048	0	0.028	1.46087e-17	IMNM
STAG3L2	2.34504e-22	-9.83613	0	0.028	1.46087e-17	IMNM
NSUN5P1	2.34504e-22	-9.57277	0	0.028	1.46087e-17	IMNM
SCAND2P	2.34504e-22	-10.0439	0	0.028	1.46087e-17	IMNM
PPP1R3A	2.47255e-22	-2.02225	0.029	0.091	1.5403e-17	IMNM
SPARC	2.55749e-22	0.5185	0.367	0.217	1.59321e-17	IMNM
CTNNB1	2.94675e-22	0.942541	0.218	0.105	1.83571e-17	IMNM
MTSS2	2.94824e-22	3.49402	0.068	0.006	1.83663e-17	IMNM
FAM20C	3.34329e-22	1.82789	0.106	0.027	2.08274e-17	IMNM
MTHFD1L	3.42111e-22	1.54762	0.132	0.043	2.13122e-17	IMNM
SPTBN1	3.64155e-22	-0.764543	0.489	0.569	2.26854e-17	IMNM
KCND3	3.96924e-22	2.07486	0.099	0.023	2.47268e-17	IMNM
DELE1	4.12278e-22	4.5902	0.065	0.005	2.56833e-17	IMNM
AMOTL2	4.98099e-22	2.36293	0.081	0.013	3.10296e-17	IMNM
STOM	5.02067e-22	1.42746	0.131	0.043	3.12768e-17	IMNM
ACSL4	5.82673e-22	1.35342	0.157	0.06	3.62982e-17	IMNM
NR3C2	6.41841e-22	-1.46379	0.113	0.209	3.99841e-17	IMNM
ZNF271P	6.54384e-22	-9.87808	0	0.028	4.07655e-17	IMNM
AL669831.3	6.54384e-22	-9.82799	0	0.028	4.07655e-17	IMNM
TMEM2	6.54384e-22	-9.95827	0	0.028	4.07655e-17	IMNM
AL589743.1	6.54384e-22	-9.65096	0	0.028	4.07655e-17	IMNM
CMC2	6.54384e-22	-9.75454	0	0.028	4.07655e-17	IMNM
RBPJ	7.82527e-22	0.684094	0.336	0.2	4.87483e-17	IMNM
EPB41L3	7.95126e-22	1.09835	0.188	0.084	4.95332e-17	IMNM
PTGFRN	1.01854e-21	1.25502	0.129	0.041	6.34509e-17	IMNM
SEC24D	1.02426e-21	0.526502	0.286	0.156	6.38075e-17	IMNM
RESF1	1.17988e-21	2.50085	0.081	0.013	7.35016e-17	IMNM
STAB1	1.19022e-21	3.37143	0.069	0.007	7.41458e-17	IMNM
F13A1	1.20835e-21	2.51423	0.084	0.015	7.52756e-17	IMNM
ETV6	1.22839e-21	0.898137	0.208	0.098	7.65238e-17	IMNM
LINC02614	1.55296e-21	2.95766	0.071	0.008	9.6743e-17	IMNM
AC114778.2	1.61833e-21	6.23567	0.055	0.001	1.00816e-16	IMNM
RRP7BP	1.82573e-21	-9.83696	0	0.027	1.13735e-16	IMNM
SLC44A3-AS1	1.82573e-21	-9.98407	0	0.027	1.13735e-16	IMNM
AC244669.2	1.82573e-21	-9.53859	0	0.027	1.13735e-16	IMNM
GARS	1.82573e-21	-10.0305	0	0.027	1.13735e-16	IMNM
C7orf49	1.82573e-21	-9.92908	0	0.027	1.13735e-16	IMNM
SEPT6	1.82573e-21	-9.87452	0	0.027	1.13735e-16	IMNM
FOSL2	1.98349e-21	1.82973	0.104	0.027	1.23563e-16	IMNM
AC006333.1	2.27141e-21	-5.65143	0.001	0.031	1.41499e-16	IMNM
PTX3	2.40783e-21	7.14504	0.054	0.001	1.49998e-16	IMNM
EIF4A2	2.42209e-21	0.536969	0.287	0.159	1.50886e-16	IMNM
PFKFB1	2.46165e-21	-2.35267	0.017	0.069	1.53351e-16	IMNM
SLC36A2	2.48229e-21	-1.73381	0.048	0.121	1.54637e-16	IMNM
AGBL1	2.95581e-21	-1.54474	0.083	0.17	1.84135e-16	IMNM
HSPA1B	2.97914e-21	-7.2678	0.001	0.03	1.85588e-16	IMNM
CD248	3.24639e-21	0.789022	0.169	0.069	2.02237e-16	IMNM
GALNT15	3.33058e-21	1.65438	0.111	0.032	2.07482e-16	IMNM
TARS1	3.38968e-21	3.53614	0.066	0.007	2.11164e-16	IMNM
IFI44L	5.07917e-21	1.70253	0.105	0.028	3.16412e-16	IMNM
RBAK-RBAKDN	5.08438e-21	2.83586	0.07	0.008	3.16737e-16	IMNM
PQLC3	5.09289e-21	-9.84532	0	0.026	3.17267e-16	IMNM
ZNRD1ASP	5.09289e-21	-9.2949	0	0.026	3.17267e-16	IMNM
STAG3L1	5.09289e-21	-9.32089	0	0.026	3.17267e-16	IMNM
DET1	5.09289e-21	-9.66575	0	0.026	3.17267e-16	IMNM
HEXDC	5.09289e-21	-9.60531	0	0.026	3.17267e-16	IMNM
KDM7A	5.18358e-21	1.10502	0.179	0.078	3.22916e-16	IMNM
NUP50-DT	7.56929e-21	3.58633	0.062	0.005	4.71537e-16	IMNM
AL078604.4	7.93633e-21	3.74965	0.068	0.008	4.94402e-16	IMNM
GAS2	8.51868e-21	-2.13375	0.033	0.096	5.30679e-16	IMNM
CHST11	8.77483e-21	2.24057	0.077	0.013	5.46637e-16	IMNM
ANKRD23	1.07617e-20	-1.70588	0.074	0.155	6.70411e-16	IMNM
ISLR	1.09318e-20	0.750286	0.214	0.103	6.81009e-16	IMNM
MYLPF	1.14466e-20	-1.46432	0.115	0.206	7.1308e-16	IMNM
GNG5	1.31308e-20	-6.99381	0	0.027	8.17998e-16	IMNM
TARS	1.42044e-20	-9.80448	0	0.026	8.84879e-16	IMNM
CD99P1	1.42044e-20	-9.8808	0	0.026	8.84879e-16	IMNM
FKBP2	1.42044e-20	-9.96371	0	0.026	8.84879e-16	IMNM
AL772307.1	1.42426e-20	2.65456	0.072	0.01	8.8726e-16	IMNM
AC242426.2	1.44369e-20	2.65918	0.074	0.011	8.99362e-16	IMNM
PLAUR	1.51023e-20	2.57688	0.076	0.013	9.40811e-16	IMNM
MIRLET7A1HG	1.66702e-20	2.32685	0.084	0.017	1.03848e-15	IMNM
AC242842.3	1.66758e-20	2.77619	0.075	0.012	1.03884e-15	IMNM
SERPINE2	1.70954e-20	1.72188	0.114	0.035	1.06498e-15	IMNM
MMP2	1.97122e-20	0.640212	0.344	0.209	1.22799e-15	IMNM
SLC25A4	2.17829e-20	-1.65863	0.049	0.12	1.35699e-15	IMNM
MAP1B	2.31027e-20	0.633266	0.363	0.229	1.4392e-15	IMNM
MT-ATP8	2.58534e-20	0.755439	0.28	0.158	1.61056e-15	IMNM
OGT	2.60075e-20	0.589004	0.372	0.234	1.62016e-15	IMNM
ZNF721	3.09404e-20	0.888249	0.192	0.088	1.92747e-15	IMNM
MTCH1	3.18607e-20	1.29907	0.122	0.04	1.98479e-15	IMNM
WARS1	3.22011e-20	5.76715	0.056	0.003	2.006e-15	IMNM
AC092279.1	3.4227e-20	2.34882	0.082	0.016	2.13221e-15	IMNM
ARMH4	3.46561e-20	2.07349	0.088	0.02	2.15894e-15	IMNM
NTN4	3.58291e-20	-1.43499	0.127	0.22	2.23201e-15	IMNM
STING1	3.8471e-20	3.16952	0.061	0.005	2.39659e-15	IMNM
PPIEL	3.96112e-20	-9.51853	0	0.025	2.46762e-15	IMNM
AL449266.1	3.96112e-20	-9.8396	0	0.025	2.46762e-15	IMNM
LINC00506	3.96112e-20	-9.59183	0	0.025	2.46762e-15	IMNM
AC108062.1	3.96112e-20	-9.56309	0	0.025	2.46762e-15	IMNM
ZNF252P	3.96112e-20	-9.86271	0	0.025	2.46762e-15	IMNM
AP002004.1	3.96112e-20	-9.9887	0	0.025	2.46762e-15	IMNM
AC009053.1	3.96112e-20	-9.98286	0	0.025	2.46762e-15	IMNM
LRRC37A4P	3.96112e-20	-9.61075	0	0.025	2.46762e-15	IMNM
SNRPD3	3.96112e-20	-9.43921	0	0.025	2.46762e-15	IMNM
HLA-DRB1	4.05896e-20	4.29677	0.06	0.005	2.52857e-15	IMNM
CASQ1	4.17917e-20	-1.59212	0.052	0.125	2.60346e-15	IMNM
NGFR	4.88467e-20	1.46359	0.084	0.017	3.04295e-15	IMNM
HTRA1	5.16389e-20	0.935692	0.15	0.059	3.2169e-15	IMNM
TXNRD1	5.99725e-20	1.1359	0.153	0.061	3.73605e-15	IMNM
PREX2	6.02022e-20	-1.40972	0.135	0.228	3.75036e-15	IMNM
MAT2A	6.03601e-20	1.38881	0.153	0.063	3.76019e-15	IMNM
PRUNE2	6.57178e-20	2.10868	0.093	0.023	4.09395e-15	IMNM
POGLUT3	6.76169e-20	2.78722	0.063	0.007	4.21226e-15	IMNM
H1-10	7.98597e-20	2.62596	0.074	0.013	4.97494e-15	IMNM
RORA	8.1758e-20	-0.465083	0.739	0.765	5.0932e-15	IMNM
AVIL	8.36497e-20	1.119	0.146	0.057	5.21104e-15	IMNM
COL16A1	8.76222e-20	0.914797	0.166	0.07	5.45851e-15	IMNM
LRRC7	9.86912e-20	-1.68	0.051	0.122	6.14807e-15	IMNM
LDHA	9.94491e-20	0.932867	0.153	0.061	6.19528e-15	IMNM
SMG1P2	1.10447e-19	-9.71848	0	0.025	6.88041e-15	IMNM
SEPT9	1.10447e-19	-9.55472	0	0.025	6.88041e-15	IMNM
AL390728.4	1.10447e-19	-9.72901	0	0.025	6.88041e-15	IMNM
AC012358.3	1.10447e-19	-9.77459	0	0.025	6.88041e-15	IMNM
C3orf58	1.10447e-19	-10.2721	0	0.025	6.88041e-15	IMNM
AL359710.1	1.10447e-19	-9.5933	0	0.025	6.88041e-15	IMNM
AP000943.3	1.10447e-19	-9.78263	0	0.025	6.88041e-15	IMNM
KDELC2	1.10447e-19	-9.99595	0	0.025	6.88041e-15	IMNM
GLUD1P3	1.10447e-19	-9.41545	0	0.025	6.88041e-15	IMNM
TPTEP1	1.10447e-19	-10.0688	0	0.025	6.88041e-15	IMNM
ATF3	1.1092e-19	2.34508	0.087	0.02	6.90987e-15	IMNM
PLCB4	1.35724e-19	-1.41451	0.102	0.189	8.45508e-15	IMNM
SMG6	1.47257e-19	0.76033	0.295	0.174	9.1735e-15	IMNM
PIAS1	1.49528e-19	0.701696	0.316	0.19	9.31498e-15	IMNM
GGT5	1.59981e-19	1.41525	0.099	0.027	9.96621e-15	IMNM
AC119673.3	1.79204e-19	4.53503	0.05	0.001	1.11637e-14	IMNM
TMEM176B	1.82214e-19	1.54719	0.098	0.026	1.13512e-14	IMNM
SLC4A7	1.99709e-19	0.851531	0.184	0.084	1.24411e-14	IMNM
AC007495.1	3.07919e-19	-9.97349	0	0.024	1.91821e-14	IMNM
KCNAB1	3.07919e-19	-10.2153	0	0.024	1.91821e-14	IMNM
PLAC9P1	3.07919e-19	-9.88402	0	0.024	1.91821e-14	IMNM
EIF4E3	3.07919e-19	-9.60127	0	0.024	1.91821e-14	IMNM
CCT6P3	3.07919e-19	-9.73914	0	0.024	1.91821e-14	IMNM
PMS2P3	3.07919e-19	-9.58659	0	0.024	1.91821e-14	IMNM
AC104389.4	3.07919e-19	-9.76439	0	0.024	1.91821e-14	IMNM
WARS	3.07919e-19	-9.24344	0	0.024	1.91821e-14	IMNM
SGIP1	3.09577e-19	1.27192	0.156	0.066	1.92854e-14	IMNM
PWWP3A	3.52208e-19	2.19065	0.093	0.024	2.19412e-14	IMNM
EIF3A	3.57196e-19	0.759089	0.185	0.087	2.22519e-14	IMNM
ATP13A3	3.69447e-19	1.04931	0.157	0.066	2.30151e-14	IMNM
TENT4A	3.86496e-19	3.35942	0.06	0.006	2.40771e-14	IMNM
HSPA5	4.09036e-19	0.783787	0.175	0.078	2.54813e-14	IMNM
PTP4A1	4.48716e-19	-4.49136	0.002	0.03	2.79532e-14	IMNM
FAM160A1	4.57347e-19	-1.67492	0.043	0.108	2.84909e-14	IMNM
GXYLT2	4.92035e-19	1.1424	0.151	0.063	3.06518e-14	IMNM
SMURF2	4.94168e-19	0.864457	0.242	0.132	3.07847e-14	IMNM
CRISPLD2	4.94323e-19	0.732372	0.249	0.134	3.07943e-14	IMNM
MOB3B	5.75122e-19	-2.07052	0.051	0.118	3.58278e-14	IMNM
RAB31	5.75218e-19	0.95081	0.141	0.055	3.58338e-14	IMNM
MMP14	6.00278e-19	1.28748	0.116	0.038	3.73949e-14	IMNM
TMSB10	6.98988e-19	0.802409	0.14	0.054	4.35442e-14	IMNM
RPS8	7.0234e-19	1.15595	0.141	0.055	4.3753e-14	IMNM
CDH20	7.04073e-19	-3.26574	0.003	0.034	4.3861e-14	IMNM
PTTG1IP	7.94644e-19	0.925899	0.109	0.034	4.95032e-14	IMNM
B4GALT1	8.15674e-19	0.955423	0.18	0.083	5.08133e-14	IMNM
TENT4B	8.32459e-19	2.93226	0.071	0.013	5.18588e-14	IMNM
ALPK1	8.36652e-19	0.762871	0.183	0.086	5.21201e-14	IMNM
ISM1	8.55057e-19	2.26701	0.068	0.011	5.32666e-14	IMNM
MIR3671	8.58364e-19	-9.75066	0	0.023	5.34727e-14	IMNM
CARS	8.58364e-19	-9.8085	0	0.023	5.34727e-14	IMNM
TXNRD3NB	8.58364e-19	-9.30421	0	0.023	5.34727e-14	IMNM
TMEM173	8.58364e-19	-9.77451	0	0.023	5.34727e-14	IMNM
AL365275.1	8.58364e-19	-10.1614	0	0.023	5.34727e-14	IMNM
IRAK4	8.58364e-19	-10.0541	0	0.023	5.34727e-14	IMNM
AARS	8.58364e-19	-9.48736	0	0.023	5.34727e-14	IMNM
KARS	8.58364e-19	-9.60191	0	0.023	5.34727e-14	IMNM
C20orf196	8.58364e-19	-9.53569	0	0.023	5.34727e-14	IMNM
ITPRID2	8.76503e-19	2.14577	0.082	0.019	5.46026e-14	IMNM
PXDN	1.01263e-18	0.834154	0.173	0.078	6.30826e-14	IMNM
AC108010.1	1.06386e-18	1.50862	0.093	0.025	6.62742e-14	IMNM
HHIP	1.20627e-18	-2.99526	0.012	0.054	7.5146e-14	IMNM
CYP1B1-AS1	1.27356e-18	0.907848	0.175	0.081	7.93377e-14	IMNM
MGST1	1.32158e-18	0.660094	0.183	0.085	8.23291e-14	IMNM
SEPTIN8	1.38187e-18	3.70136	0.055	0.004	8.60851e-14	IMNM
LINC01807	1.39724e-18	2.7833	0.078	0.016	8.70422e-14	IMNM
LMNA	1.42936e-18	0.588973	0.207	0.103	8.90436e-14	IMNM
GARS1	1.46508e-18	2.59092	0.069	0.011	9.12683e-14	IMNM
CDK17	1.4955e-18	0.883016	0.17	0.076	9.31637e-14	IMNM
MKX	1.89038e-18	-7.06244	0.002	0.03	1.17763e-13	IMNM
DOCK10	2.03027e-18	1.34787	0.153	0.067	1.26478e-13	IMNM
NLRC5	2.07994e-18	1.59674	0.086	0.021	1.29572e-13	IMNM
XYLT1	2.09068e-18	0.653504	0.198	0.097	1.30241e-13	IMNM
SEPTIN6	2.09298e-18	2.98258	0.066	0.01	1.30384e-13	IMNM
MET	2.13539e-18	-2.73605	0.02	0.068	1.33026e-13	IMNM
SARS1	2.21023e-18	2.5862	0.071	0.013	1.37688e-13	IMNM
AL035413.1	2.39258e-18	-9.7058	0	0.023	1.49048e-13	IMNM
MT-TW	2.39258e-18	-9.74566	0	0.023	1.49048e-13	IMNM
QARS	2.39258e-18	-9.13891	0	0.023	1.49048e-13	IMNM
AMD1	2.39258e-18	-9.51487	0	0.023	1.49048e-13	IMNM
NKAPP1	2.39258e-18	-9.91431	0	0.023	1.49048e-13	IMNM
PCBP3	2.74967e-18	2.39753	0.062	0.008	1.71294e-13	IMNM
RBIS	3.0567e-18	3.30607	0.062	0.008	1.9042e-13	IMNM
BMERB1	3.08084e-18	3.03167	0.072	0.014	1.91924e-13	IMNM
AC245060.7	3.10727e-18	1.87771	0.069	0.012	1.9357e-13	IMNM
HRH1	3.12357e-18	1.33609	0.106	0.034	1.94586e-13	IMNM
BMPR1B	3.33567e-18	-3.36235	0.024	0.075	2.07799e-13	IMNM
LIMS1	3.44779e-18	0.784692	0.239	0.131	2.14783e-13	IMNM
PNRC1	3.47569e-18	0.719345	0.21	0.108	2.16521e-13	IMNM
VCL	3.5904e-18	0.783221	0.208	0.108	2.23668e-13	IMNM
TSTD3	3.75391e-18	1.26812	0.113	0.038	2.33853e-13	IMNM
FAM20A	3.81846e-18	0.54675	0.242	0.133	2.37875e-13	IMNM
CAMK2D	3.98197e-18	0.690102	0.42	0.292	2.48061e-13	IMNM
HDAC7	4.07661e-18	1.27836	0.146	0.061	2.53957e-13	IMNM
AP001528.1	4.31662e-18	1.5019	0.108	0.035	2.68908e-13	IMNM
RPLP0	5.32813e-18	0.881674	0.159	0.069	3.31921e-13	IMNM
EMILIN1	5.37201e-18	0.838715	0.13	0.049	3.34654e-13	IMNM
HSP90AA1	5.52643e-18	0.61784	0.259	0.148	3.44275e-13	IMNM
AC097376.3	5.61153e-18	2.17044	0.068	0.012	3.49576e-13	IMNM
LMCD1	5.91724e-18	1.44912	0.147	0.064	3.6862e-13	IMNM
AC000120.4	6.14649e-18	2.57878	0.053	0.004	3.82901e-13	IMNM
CACNA1S	6.4121e-18	-1.72703	0.036	0.096	3.99448e-13	IMNM
PSME3IP1	6.58651e-18	2.45832	0.071	0.014	4.10313e-13	IMNM
AC004889.1	6.66849e-18	-9.3915	0	0.022	4.1542e-13	IMNM
WRB	6.66849e-18	-9.50889	0	0.022	4.1542e-13	IMNM
GTF2IP20	6.66849e-18	-9.50473	0	0.022	4.1542e-13	IMNM
SEPT8	6.66849e-18	-9.1788	0	0.022	4.1542e-13	IMNM
AP000769.1	6.66849e-18	-10.1526	0	0.022	4.1542e-13	IMNM
TPTE2P1	6.66849e-18	-9.37175	0	0.022	4.1542e-13	IMNM
FAM96A	6.66849e-18	-9.52865	0	0.022	4.1542e-13	IMNM
MARCH2	6.66849e-18	-9.39584	0	0.022	4.1542e-13	IMNM
ANK2	6.90798e-18	0.498622	0.451	0.316	4.3034e-13	IMNM
LAMB1	8.04428e-18	0.455911	0.431	0.293	5.01126e-13	IMNM
TNFSF10	8.15984e-18	0.58081	0.125	0.046	5.08326e-13	IMNM
MLIP	8.28937e-18	-0.876913	0.201	0.301	5.16395e-13	IMNM
ERRFI1	8.9703e-18	1.47705	0.095	0.028	5.58814e-13	IMNM
FKBP10	9.26483e-18	0.952175	0.116	0.04	5.77162e-13	IMNM
SERPINH1	9.33628e-18	0.971477	0.116	0.041	5.81613e-13	IMNM
SMAD3	1.07148e-17	0.700283	0.277	0.164	6.67487e-13	IMNM
AC053527.2	1.17338e-17	1.94089	0.079	0.019	7.30971e-13	IMNM
CREB5	1.26724e-17	0.73018	0.301	0.185	7.89438e-13	IMNM
MDFIC	1.31305e-17	0.830591	0.186	0.091	8.17975e-13	IMNM
STAC3	1.50487e-17	-1.08497	0.075	0.151	9.37471e-13	IMNM
FRAS1	1.52264e-17	-2.2788	0.011	0.049	9.48542e-13	IMNM
DNM3OS	1.64977e-17	0.413211	0.37	0.239	1.02774e-12	IMNM
ALPK3	1.6988e-17	-1.37363	0.067	0.14	1.05828e-12	IMNM
ADK	1.76359e-17	0.578749	0.344	0.224	1.09864e-12	IMNM
MAP7D3	1.81107e-17	0.631776	0.145	0.061	1.12822e-12	IMNM
CLCN1	1.82578e-17	-2.10528	0.014	0.057	1.13739e-12	IMNM
MTMR9LP	1.8585e-17	-9.70584	0	0.022	1.15777e-12	IMNM
ADSS	1.8585e-17	-9.47991	0	0.022	1.15777e-12	IMNM
MAPK10	1.8585e-17	-9.41291	0	0.022	1.15777e-12	IMNM
AP001992.1	1.8585e-17	-9.87641	0	0.022	1.15777e-12	IMNM
ATP5S	1.8585e-17	-9.46045	0	0.022	1.15777e-12	IMNM
ULK3	1.8585e-17	-9.36432	0	0.022	1.15777e-12	IMNM
LRRC75A-AS1	1.8585e-17	-9.5365	0	0.022	1.15777e-12	IMNM
AC245060.4	1.8585e-17	-9.79236	0	0.022	1.15777e-12	IMNM
PI4K2B	2.17875e-17	1.96434	0.065	0.011	1.35727e-12	IMNM
PTPRC	2.29454e-17	2.60801	0.059	0.008	1.42941e-12	IMNM
ZSWIM6	2.35056e-17	0.777168	0.202	0.103	1.46431e-12	IMNM
LENG8	2.44211e-17	0.768129	0.21	0.111	1.52134e-12	IMNM
C1GALT1	2.63176e-17	1.18755	0.126	0.049	1.63948e-12	IMNM
PLEKHG1	2.67658e-17	0.820438	0.143	0.06	1.6674e-12	IMNM
TMBIM6	2.71384e-17	0.574682	0.165	0.075	1.69062e-12	IMNM
MIDN	2.76728e-17	1.40324	0.099	0.031	1.7239e-12	IMNM
FBP2	3.06339e-17	-2.06637	0.019	0.066	1.90837e-12	IMNM
KLF2	3.1274e-17	1.49014	0.12	0.046	1.94824e-12	IMNM
TUBB6	3.12945e-17	0.659311	0.177	0.085	1.94952e-12	IMNM
IGFBP5	3.34976e-17	-0.845831	0.16	0.256	2.08677e-12	IMNM
PLPP1	3.43144e-17	0.627716	0.328	0.212	2.13765e-12	IMNM
MARS1	3.69029e-17	2.73464	0.062	0.01	2.2989e-12	IMNM
CHSY3	3.85892e-17	0.660261	0.188	0.094	2.40395e-12	IMNM
TMEM165	3.86254e-17	0.651079	0.231	0.126	2.40621e-12	IMNM
AKAP13	3.89976e-17	0.36805	0.529	0.393	2.4294e-12	IMNM
ITSN1	4.18439e-17	0.642779	0.258	0.148	2.60671e-12	IMNM
FAP	4.29735e-17	0.46823	0.432	0.297	2.67708e-12	IMNM
ANGPTL1	4.35521e-17	-1.44591	0.119	0.201	2.71312e-12	IMNM
CNTN3	4.79578e-17	3.25562	0.057	0.007	2.98758e-12	IMNM
NID1	4.92546e-17	0.466736	0.309	0.189	3.06837e-12	IMNM
PDIA6	4.92595e-17	0.707752	0.116	0.041	3.06867e-12	IMNM
PHLDB2	5.01275e-17	0.865658	0.221	0.12	3.12274e-12	IMNM
SPRED1	5.057e-17	0.700248	0.259	0.149	3.15031e-12	IMNM
HSP90AB1	5.15939e-17	0.69163	0.164	0.075	3.21409e-12	IMNM
AL590094.1	5.17942e-17	-9.36015	0	0.021	3.22657e-12	IMNM
PDCD6	5.17942e-17	-9.50777	0	0.021	3.22657e-12	IMNM
HCG23	5.17942e-17	-9.81269	0	0.021	3.22657e-12	IMNM
C6orf203	5.17942e-17	-9.3143	0	0.021	3.22657e-12	IMNM
SDCCAG3	5.17942e-17	-9.17185	0	0.021	3.22657e-12	IMNM
PLA2G16	5.17942e-17	-9.3871	0	0.021	3.22657e-12	IMNM
AC025682.1	5.17942e-17	-9.76615	0	0.021	3.22657e-12	IMNM
GEM	5.76812e-17	2.16512	0.067	0.013	3.59331e-12	IMNM
BRINP3	6.05113e-17	-3.48992	0.004	0.033	3.76961e-12	IMNM
PFN1	6.06161e-17	1.17662	0.115	0.042	3.77614e-12	IMNM
CD81	6.06608e-17	0.525796	0.242	0.133	3.77893e-12	IMNM
AC139256.3	6.23819e-17	2.1995	0.078	0.019	3.88615e-12	IMNM
TRAF3	6.46851e-17	1.16878	0.104	0.035	4.02962e-12	IMNM
JAK2	6.50498e-17	0.869029	0.225	0.124	4.05234e-12	IMNM
AC096531.2	6.61792e-17	4.11236	0.046	0.002	4.1227e-12	IMNM
ENO1	6.73618e-17	1.34584	0.093	0.028	4.19637e-12	IMNM
PCDH18	6.8107e-17	0.905096	0.134	0.055	4.24279e-12	IMNM
TMEM38A	7.02508e-17	-1.77214	0.04	0.099	4.37634e-12	IMNM
PRKCA	7.44114e-17	0.588611	0.147	0.063	4.63553e-12	IMNM
ROR2	7.60975e-17	1.8847	0.084	0.023	4.74057e-12	IMNM
MCUB	8.508e-17	0.970774	0.143	0.061	5.30014e-12	IMNM
KCNS3	8.51091e-17	-1.74378	0.051	0.115	5.30196e-12	IMNM
RNF213	8.55546e-17	0.648605	0.278	0.167	5.32971e-12	IMNM
NBPF10	8.59958e-17	1.74836	0.088	0.025	5.3572e-12	IMNM
ITIH5	1.01353e-16	-1.11449	0.212	0.299	6.31391e-12	IMNM
ADCY3	1.01626e-16	0.625973	0.146	0.063	6.33092e-12	IMNM
CAB39L	1.03427e-16	0.68421	0.206	0.108	6.44306e-12	IMNM
LBH	1.11458e-16	2.26552	0.063	0.011	6.94341e-12	IMNM
REV3L	1.117e-16	0.735967	0.394	0.278	6.95844e-12	IMNM
CP	1.12245e-16	2.39044	0.058	0.008	6.99242e-12	IMNM
IL13RA1	1.22084e-16	1.01971	0.116	0.043	7.60537e-12	IMNM
TPM2	1.23104e-16	-0.925583	0.216	0.309	7.66887e-12	IMNM
NARS1	1.23822e-16	2.30363	0.063	0.011	7.71363e-12	IMNM
MT-ND3	1.36145e-16	0.539387	0.393	0.267	8.48127e-12	IMNM
AC241585.2	1.44341e-16	-9.02861	0	0.02	8.9919e-12	IMNM
AC007364.1	1.44341e-16	-9.65618	0	0.02	8.9919e-12	IMNM
C19orf66	1.44341e-16	-9.5052	0	0.02	8.9919e-12	IMNM
BX284613.2	1.60043e-16	1.76518	0.068	0.014	9.97007e-12	IMNM
AC110772.2	1.67705e-16	3.57801	0.047	0.003	1.04473e-11	IMNM
CMYA5	1.71766e-16	-0.779341	0.372	0.454	1.07004e-11	IMNM
PHKA1	1.76095e-16	-1.91038	0.027	0.078	1.097e-11	IMNM
CRPPA	1.78225e-16	2.02859	0.075	0.018	1.11027e-11	IMNM
NFATC4	1.83364e-16	1.12788	0.092	0.028	1.14229e-11	IMNM
C2orf27A	1.8691e-16	1.34841	0.091	0.028	1.16437e-11	IMNM
FLOT1	1.88332e-16	0.882696	0.133	0.055	1.17323e-11	IMNM
MT-ND4L	1.89621e-16	0.688782	0.212	0.113	1.18127e-11	IMNM
AL078600.1	2.02695e-16	3.19304	0.053	0.006	1.26271e-11	IMNM
PHKG1	2.03989e-16	-1.94897	0.034	0.089	1.27077e-11	IMNM
TNFAIP6	2.08656e-16	1.1649	0.098	0.032	1.29985e-11	IMNM
SYTL2	2.23025e-16	0.642067	0.131	0.054	1.38935e-11	IMNM
DNAJA1	2.2583e-16	1.23508	0.106	0.037	1.40683e-11	IMNM
MXRA8	2.45651e-16	0.483709	0.271	0.159	1.5303e-11	IMNM
MYH9	2.55782e-16	1.18261	0.129	0.053	1.59342e-11	IMNM
LAPTM4A	2.58085e-16	0.374697	0.247	0.138	1.60777e-11	IMNM
DENND5A	2.6079e-16	0.967978	0.181	0.091	1.62462e-11	IMNM
PLTP	2.61542e-16	1.07395	0.1	0.033	1.6293e-11	IMNM
ASAP3	2.74669e-16	0.966954	0.153	0.07	1.71108e-11	IMNM
DIPK2A	2.78479e-16	4.09275	0.047	0.004	1.73481e-11	IMNM
SUSD6	2.83528e-16	1.00801	0.132	0.055	1.76627e-11	IMNM
AC093012.1	2.88631e-16	2.16782	0.063	0.011	1.79806e-11	IMNM
PDIA3	3.05376e-16	0.47624	0.191	0.096	1.90237e-11	IMNM
ANXA5	3.20709e-16	0.82708	0.171	0.084	1.99789e-11	IMNM
ADAMTS4	3.2391e-16	4.51033	0.042	0.001	2.01783e-11	IMNM
GLI3	3.34863e-16	0.609349	0.296	0.185	2.08606e-11	IMNM
UBC	3.36926e-16	0.640446	0.191	0.098	2.09891e-11	IMNM
CNN3	3.5193e-16	0.506308	0.16	0.074	2.19238e-11	IMNM
LHFPL2	3.53596e-16	0.841902	0.14	0.061	2.20276e-11	IMNM
AL096803.2	3.79322e-16	2.80515	0.06	0.01	2.36303e-11	IMNM
FTH1	3.9815e-16	0.73116	0.2	0.105	2.48031e-11	IMNM
USP6	3.99796e-16	-1.6256	0.019	0.063	2.49057e-11	IMNM
MARCH1	4.02256e-16	-9.40248	0	0.02	2.5059e-11	IMNM
AC244669.1	4.02256e-16	-9.16532	0	0.02	2.5059e-11	IMNM
AC099669.1	4.02256e-16	-9.25991	0	0.02	2.5059e-11	IMNM
AC083902.2	4.02256e-16	-8.65632	0	0.02	2.5059e-11	IMNM
AC018797.2	4.02256e-16	-9.62824	0	0.02	2.5059e-11	IMNM
WISP1	4.02256e-16	-10.1553	0	0.02	2.5059e-11	IMNM
ATE1-AS1	4.02256e-16	-9.81635	0	0.02	2.5059e-11	IMNM
AMZ2P1	4.02256e-16	-9.60342	0	0.02	2.5059e-11	IMNM
ILF3-AS1	4.02256e-16	-9.58316	0	0.02	2.5059e-11	IMNM
SULF2	4.0452e-16	0.759723	0.127	0.051	2.52e-11	IMNM
ADAM17	4.10506e-16	0.723254	0.177	0.088	2.55729e-11	IMNM
HIPK3	4.16905e-16	0.562358	0.319	0.205	2.59715e-11	IMNM
ZMAT3	4.27656e-16	1.3223	0.092	0.029	2.66413e-11	IMNM
ZC3HAV1	4.60763e-16	0.966765	0.116	0.044	2.87037e-11	IMNM
GALNT2	4.75111e-16	0.685568	0.194	0.1	2.95975e-11	IMNM
HARS1	4.86318e-16	3.40397	0.054	0.007	3.02956e-11	IMNM
LDLR	4.9108e-16	2.39696	0.063	0.012	3.05923e-11	IMNM
AL359762.3	4.91111e-16	1.69952	0.062	0.011	3.05943e-11	IMNM
RPL4	5.81159e-16	0.948199	0.093	0.029	3.62039e-11	IMNM
CPED1	5.98347e-16	-0.903365	0.265	0.352	3.72746e-11	IMNM
COL22A1	6.10055e-16	-7.29902	0.001	0.023	3.8004e-11	IMNM
ID2	6.27169e-16	1.37089	0.068	0.014	3.90701e-11	IMNM
PXDC1	6.41304e-16	1.21916	0.093	0.029	3.99507e-11	IMNM
KARS1	6.97176e-16	3.16021	0.048	0.004	4.34313e-11	IMNM
DCN	7.38919e-16	0.371454	0.846	0.79	4.60317e-11	IMNM
NT5E	7.8699e-16	1.17673	0.087	0.026	4.90264e-11	IMNM
TAGLN	8.20949e-16	1.05343	0.085	0.025	5.11418e-11	IMNM
SNHG29	8.68421e-16	3.32083	0.052	0.007	5.40992e-11	IMNM
SEMA3C	8.69509e-16	0.549503	0.307	0.195	5.41669e-11	IMNM
TASP1	8.99382e-16	0.628937	0.259	0.155	5.60279e-11	IMNM
SLC9A9	9.02467e-16	0.428053	0.398	0.273	5.62201e-11	IMNM
PCNX2	9.27445e-16	0.403175	0.197	0.103	5.77761e-11	IMNM
LINC00535	9.67535e-16	1.6628	0.077	0.02	6.02736e-11	IMNM
RHOBTB1	1.00189e-15	-1.36392	0.086	0.158	6.24138e-11	IMNM
ARHGEF3	1.00587e-15	0.767672	0.149	0.068	6.2662e-11	IMNM
ZNF875	1.00948e-15	2.6	0.058	0.01	6.28867e-11	IMNM
CDK2AP1	1.01961e-15	4.39218	0.046	0.004	6.35177e-11	IMNM
PARP8	1.06971e-15	0.857855	0.138	0.061	6.66387e-11	IMNM
H2AZ2	1.08211e-15	2.5338	0.071	0.017	6.74113e-11	IMNM
PLEKHM1P1	1.12105e-15	-9.25489	0	0.019	6.98372e-11	IMNM
AL669831.5	1.12105e-15	-9.48157	0	0.019	6.98372e-11	IMNM
HFE2	1.12105e-15	-9.30908	0	0.019	6.98372e-11	IMNM
AC026412.1	1.12105e-15	-8.9474	0	0.019	6.98372e-11	IMNM
MAD1L1	1.12105e-15	-9.12184	0	0.019	6.98372e-11	IMNM
STAG3L4	1.12105e-15	-9.07772	0	0.019	6.98372e-11	IMNM
AC027701.1	1.12105e-15	-10.105	0	0.019	6.98372e-11	IMNM
AL390334.1	1.12105e-15	-9.35363	0	0.019	6.98372e-11	IMNM
FRG1BP	1.12105e-15	-8.87146	0	0.019	6.98372e-11	IMNM
C19orf70	1.12105e-15	-9.34511	0	0.019	6.98372e-11	IMNM
CLSTN3	1.17642e-15	1.31732	0.078	0.021	7.32865e-11	IMNM
IL6ST	1.17861e-15	0.3791	0.354	0.231	7.34228e-11	IMNM
MMADHC-DT	1.29593e-15	3.00311	0.059	0.01	8.0731e-11	IMNM
LRRK1	1.3273e-15	0.968702	0.131	0.056	8.26854e-11	IMNM
AL159141.1	1.35303e-15	2.49334	0.049	0.005	8.42884e-11	IMNM
ECM1	1.37921e-15	1.16807	0.079	0.022	8.59192e-11	IMNM
AC079298.3	1.40166e-15	1.26309	0.058	0.01	8.73179e-11	IMNM
AC025280.2	1.4301e-15	-3.67054	0.003	0.029	8.90896e-11	IMNM
HIF1A	1.44207e-15	1.48725	0.093	0.031	8.9835e-11	IMNM
TIMP2	1.45829e-15	0.546314	0.255	0.15	9.08459e-11	IMNM
SAMD4A	1.46451e-15	0.511866	0.38	0.264	9.1233e-11	IMNM
CD164	1.517e-15	0.596217	0.169	0.082	9.45032e-11	IMNM
GLS	1.52843e-15	0.550747	0.319	0.204	9.52148e-11	IMNM
SDCBP	1.56016e-15	0.867306	0.133	0.057	9.71918e-11	IMNM
TRIM54	1.60763e-15	-1.3007	0.059	0.123	1.00149e-10	IMNM
FBXO40	1.69871e-15	-1.84744	0.018	0.061	1.05823e-10	IMNM
RPL15	1.79119e-15	0.87469	0.112	0.043	1.11584e-10	IMNM
TET1	1.89648e-15	-1.49357	0.062	0.126	1.18143e-10	IMNM
MIR99AHG	2.01757e-15	-0.51826	0.498	0.566	1.25687e-10	IMNM
ATP1B3	2.08252e-15	1.1309	0.107	0.04	1.29733e-10	IMNM
ASAP1	2.16934e-15	0.241194	0.287	0.175	1.35141e-10	IMNM
EIF4G3	2.54533e-15	0.434625	0.388	0.266	1.58564e-10	IMNM
CTSK	2.54969e-15	1.11854	0.114	0.045	1.58836e-10	IMNM
LINC00882	2.85552e-15	0.685989	0.24	0.141	1.77888e-10	IMNM
ACTG1	2.87958e-15	0.573211	0.257	0.154	1.79386e-10	IMNM
SEMA6D	3.03498e-15	-2.24775	0.018	0.059	1.89067e-10	IMNM
C1orf123	3.12446e-15	-9.55208	0	0.019	1.94641e-10	IMNM
TFP1	3.12446e-15	-9.28559	0	0.019	1.94641e-10	IMNM
ZUFSP	3.12446e-15	-9.29312	0	0.019	1.94641e-10	IMNM
KIAA1147	3.12446e-15	-9.43671	0	0.019	1.94641e-10	IMNM
WASH3P	3.12446e-15	-8.90741	0	0.019	1.94641e-10	IMNM
FAM96B	3.12446e-15	-9.16981	0	0.019	1.94641e-10	IMNM
MYO1D	3.23334e-15	0.444554	0.247	0.143	2.01424e-10	IMNM
NEBL	3.31741e-15	2.41912	0.067	0.016	2.06662e-10	IMNM
AC021594.2	3.46386e-15	5.88192	0.039	0.001	2.15785e-10	IMNM
TRMT11	3.51357e-15	0.85239	0.15	0.07	2.18882e-10	IMNM
KHDRBS3	3.5604e-15	1.04879	0.128	0.055	2.21799e-10	IMNM
MEF2C	3.59876e-15	-1.08421	0.201	0.287	2.24189e-10	IMNM
CMKLR1	3.87868e-15	1.20481	0.093	0.031	2.41626e-10	IMNM
MCTP2	3.90882e-15	2.18535	0.058	0.01	2.43504e-10	IMNM
SPEG	3.94229e-15	-2.75644	0.012	0.048	2.45589e-10	IMNM
AC073610.2	4.00871e-15	2.31081	0.056	0.01	2.49727e-10	IMNM
PPA1	4.38641e-15	1.64995	0.091	0.031	2.73256e-10	IMNM
CLU	4.71569e-15	0.611456	0.106	0.039	2.93769e-10	IMNM
FRY	4.93395e-15	-1.31631	0.152	0.232	3.07365e-10	IMNM
PCED1A	4.9606e-15	1.20806	0.087	0.028	3.09025e-10	IMNM
AC133644.3	5.38406e-15	2.0836	0.072	0.019	3.35405e-10	IMNM
MYLK2	5.62111e-15	-1.98898	0.017	0.058	3.50173e-10	IMNM
CHD4	5.63528e-15	-5.95859	0.002	0.023	3.51055e-10	IMNM
ANO5	5.70816e-15	-1.15832	0.057	0.12	3.55596e-10	IMNM
NOD1	5.84507e-15	1.09982	0.092	0.031	3.64125e-10	IMNM
CST3	5.91775e-15	0.23755	0.296	0.182	3.68652e-10	IMNM
ETF1	5.99052e-15	1.1626	0.091	0.03	3.73185e-10	IMNM
RASAL2	6.26985e-15	0.722611	0.23	0.135	3.90586e-10	IMNM
ASB15	6.74691e-15	-1.76861	0.039	0.093	4.20305e-10	IMNM
CCNL2	6.90162e-15	0.445713	0.341	0.228	4.29943e-10	IMNM
PRDM2	7.56029e-15	0.69177	0.204	0.113	4.70976e-10	IMNM
AL035401.1	7.61613e-15	-2.01263	0.028	0.075	4.74455e-10	IMNM
ABCA1	7.69802e-15	0.69808	0.232	0.136	4.79556e-10	IMNM
RUNX2	8.03962e-15	0.823012	0.191	0.105	5.00836e-10	IMNM
CYBC1	8.45339e-15	3.37771	0.038	0.001	5.26612e-10	IMNM
AC104162.1	8.70883e-15	-9.13353	0	0.018	5.42525e-10	IMNM
LRRC77P	8.70883e-15	-8.75272	0	0.018	5.42525e-10	IMNM
CNTNAP4	8.70883e-15	-9.4278	0	0.018	5.42525e-10	IMNM
DHPS	8.70883e-15	-8.76621	0	0.018	5.42525e-10	IMNM
RGS16	8.92655e-15	2.47819	0.054	0.009	5.56089e-10	IMNM
CKMT2	9.64098e-15	-1.73778	0.037	0.089	6.00594e-10	IMNM
MAP3K8	9.86916e-15	0.898021	0.13	0.057	6.14809e-10	IMNM
ANGPTL2	1.07314e-14	0.480061	0.229	0.132	6.68525e-10	IMNM
CCDC91	1.1685e-14	0.678064	0.184	0.097	7.2793e-10	IMNM
CTSS	1.20962e-14	2.07786	0.057	0.011	7.53543e-10	IMNM
TTTY14	1.24902e-14	-1.56033	0.052	0.11	7.78091e-10	IMNM
FAM153A	1.27304e-14	-6.78997	0.001	0.021	7.93056e-10	IMNM
BCL3	1.31397e-14	1.77354	0.061	0.013	8.18549e-10	IMNM
ABL2	1.41345e-14	0.698915	0.18	0.094	8.8052e-10	IMNM
GPNMB	1.41937e-14	0.575206	0.182	0.096	8.84212e-10	IMNM
ACTR3	1.52779e-14	0.732283	0.136	0.062	9.51754e-10	IMNM
SFRP2	1.57292e-14	0.394525	0.115	0.046	9.79866e-10	IMNM
AL049834.1	1.58142e-14	2.16482	0.061	0.013	9.85163e-10	IMNM
QARS1	1.60497e-14	3.49796	0.044	0.004	9.99831e-10	IMNM
SFMBT2	1.66257e-14	1.87281	0.112	0.046	1.03571e-09	IMNM
LINC02615	1.69495e-14	3.04233	0.044	0.004	1.05588e-09	IMNM
TPTEP2-CSNK1E	1.70642e-14	1.35915	0.067	0.016	1.06303e-09	IMNM
CALD1	2.05535e-14	0.274456	0.49	0.354	1.2804e-09	IMNM
DPT	2.13986e-14	-1.58867	0.087	0.155	1.33305e-09	IMNM
TARS3	2.24517e-14	2.20949	0.066	0.016	1.39865e-09	IMNM
KANSL1L-AS1	2.38179e-14	2.27503	0.054	0.01	1.48376e-09	IMNM
TMEM263	2.40837e-14	0.667912	0.143	0.067	1.50032e-09	IMNM
AC244021.1	2.4277e-14	-9.98896	0	0.017	1.51236e-09	IMNM
AC093668.2	2.4277e-14	-9.40677	0	0.017	1.51236e-09	IMNM
ORAOV1	2.4277e-14	-9.58816	0	0.017	1.51236e-09	IMNM
AL356258.1	2.4277e-14	-9.60013	0	0.017	1.51236e-09	IMNM
LDHB	2.4277e-14	-9.4252	0	0.017	1.51236e-09	IMNM
SYPL2	2.4889e-14	-1.67361	0.031	0.079	1.55048e-09	IMNM
PABPN1	2.53636e-14	0.942319	0.143	0.069	1.58005e-09	IMNM
SLC35F3	2.53979e-14	-3.96185	0.005	0.031	1.58219e-09	IMNM
SCN4A	2.66064e-14	-1.68746	0.033	0.083	1.65747e-09	IMNM
CALML6	2.68605e-14	-4.19451	0.002	0.023	1.6733e-09	IMNM
CALCRL	3.06815e-14	-1.29209	0.12	0.195	1.91133e-09	IMNM
RCAN2	3.36312e-14	-1.58611	0.058	0.118	2.09509e-09	IMNM
S100A10	3.51228e-14	0.810558	0.125	0.055	2.18801e-09	IMNM
AL512603.2	3.57378e-14	1.55505	0.07	0.019	2.22632e-09	IMNM
DDX3X	3.73121e-14	0.586837	0.208	0.118	2.32439e-09	IMNM
SEPTIN9	3.78125e-14	3.62777	0.05	0.008	2.35557e-09	IMNM
APLP2	3.95484e-14	0.582847	0.187	0.1	2.46371e-09	IMNM
HCN1	4.12343e-14	-3.72276	0.005	0.032	2.56873e-09	IMNM
UBE2D3	4.16207e-14	0.422674	0.286	0.18	2.5928e-09	IMNM
OBSCN	4.29231e-14	-0.932068	0.116	0.192	2.67394e-09	IMNM
GREB1L	4.41115e-14	-1.19003	0.175	0.254	2.74797e-09	IMNM
CCDC200	4.48348e-14	1.87167	0.058	0.012	2.79303e-09	IMNM
TUBB	4.54037e-14	0.780488	0.115	0.048	2.82847e-09	IMNM
MYOZ3	4.88385e-14	-1.96245	0.013	0.049	3.04245e-09	IMNM
ABCA6	4.9145e-14	0.305679	0.597	0.468	3.06154e-09	IMNM
TNNI1	4.91824e-14	-1.06577	0.113	0.187	3.06387e-09	IMNM
STAG3L5P-PVRIG2P-PILRB	4.96581e-14	2.45045	0.066	0.017	3.0935e-09	IMNM
ESR1	5.03377e-14	-1.08256	0.131	0.207	3.13584e-09	IMNM
KLF10	5.06222e-14	0.758485	0.125	0.055	3.15356e-09	IMNM
NPAS2	5.09332e-14	1.13109	0.088	0.031	3.17294e-09	IMNM
SCPEP1	5.68346e-14	1.15325	0.11	0.046	3.54057e-09	IMNM
TMEM176A	5.71733e-14	1.77094	0.055	0.01	3.56167e-09	IMNM
CARS1	5.96347e-14	2.06852	0.054	0.01	3.71501e-09	IMNM
SLC6A1	6.6305e-14	-1.87697	0.016	0.054	4.13053e-09	IMNM
AC073475.1	6.65648e-14	2.12126	0.071	0.02	4.14672e-09	IMNM
SLC29A2	6.7456e-14	-1.93754	0.018	0.057	4.20224e-09	IMNM
LINC01372	6.76859e-14	-8.92013	0	0.017	4.21656e-09	IMNM
RIN3	6.76859e-14	-9.82649	0	0.017	4.21656e-09	IMNM
AL031316.1	6.76859e-14	-8.49042	0	0.017	4.21656e-09	IMNM
DIEXF	6.76859e-14	-8.79161	0	0.017	4.21656e-09	IMNM
CNKSR3	6.76859e-14	-9.52548	0	0.017	4.21656e-09	IMNM
AP002884.3	6.76859e-14	-9.30956	0	0.017	4.21656e-09	IMNM
WHAMMP2	6.76859e-14	-8.6761	0	0.017	4.21656e-09	IMNM
ITGA5	6.77957e-14	0.958756	0.118	0.051	4.2234e-09	IMNM
MARCHF8	7.35093e-14	2.93714	0.047	0.007	4.57934e-09	IMNM
MARCHF5	8.10799e-14	2.0737	0.056	0.011	5.05095e-09	IMNM
EVA1C	8.18984e-14	0.99621	0.127	0.058	5.10195e-09	IMNM
RPS3	8.44052e-14	1.13547	0.093	0.034	5.25811e-09	IMNM
ASB2	8.49764e-14	-1.8975	0.021	0.062	5.29369e-09	IMNM
AC005261.1	8.60424e-14	-3.0179	0.01	0.042	5.3601e-09	IMNM
RPL3L	9.15924e-14	-1.62867	0.03	0.077	5.70584e-09	IMNM
FMN1	9.91316e-14	2.67812	0.049	0.008	6.1755e-09	IMNM
SLFN11	9.93308e-14	0.695731	0.103	0.04	6.18791e-09	IMNM
COX7A1	9.99831e-14	-1.71486	0.054	0.109	6.22855e-09	IMNM
SBK1	1.00686e-13	-2.30599	0.011	0.044	6.27234e-09	IMNM
RBM25	1.10478e-13	0.381243	0.398	0.285	6.88235e-09	IMNM
JPH1	1.1055e-13	-1.49835	0.05	0.106	6.88682e-09	IMNM
RAB30-DT	1.10756e-13	1.1245	0.075	0.023	6.89963e-09	IMNM
GAS1	1.11439e-13	0.605813	0.174	0.092	6.94218e-09	IMNM
IRF1	1.14924e-13	1.44322	0.072	0.021	7.15929e-09	IMNM
TPBG	1.1966e-13	1.28382	0.068	0.018	7.45435e-09	IMNM
STK38	1.23532e-13	0.612188	0.188	0.104	7.69553e-09	IMNM
DEC1	1.28782e-13	3.19379	0.039	0.003	8.02259e-09	IMNM
ICAM1	1.34117e-13	2.98426	0.046	0.007	8.35492e-09	IMNM
MAN2A1	1.34661e-13	0.569513	0.248	0.151	8.38886e-09	IMNM
THSD4	1.36083e-13	-1.65996	0.049	0.103	8.47746e-09	IMNM
EHBP1	1.3935e-13	0.460627	0.371	0.258	8.68097e-09	IMNM
MT1E	1.45085e-13	1.72003	0.057	0.012	9.03819e-09	IMNM
ZYX	1.50557e-13	0.888497	0.09	0.032	9.37912e-09	IMNM
EIF3J-DT	1.51585e-13	2.63884	0.05	0.008	9.44313e-09	IMNM
LAP3	1.51926e-13	1.47124	0.064	0.016	9.46439e-09	IMNM
FHL1	1.6251e-13	-0.761218	0.333	0.411	1.01237e-08	IMNM
GAL	1.72427e-13	8.97116	0.032	0	1.07415e-08	IMNM
AL512590.3	1.73973e-13	-5.50755	0	0.017	1.08378e-08	IMNM
TMOD3	1.74771e-13	0.324638	0.165	0.085	1.08875e-08	IMNM
BACH1	1.79531e-13	0.462494	0.162	0.083	1.1184e-08	IMNM
TMEM87B	1.86891e-13	0.573707	0.127	0.057	1.16425e-08	IMNM
FAM185BP	1.88749e-13	-8.80104	0	0.016	1.17583e-08	IMNM
AQP4	1.88749e-13	-9.16849	0	0.016	1.17583e-08	IMNM
MCM8	1.88749e-13	-8.88552	0	0.016	1.17583e-08	IMNM
TEKT4P2	1.88749e-13	-8.64651	0	0.016	1.17583e-08	IMNM
ELF1	1.93122e-13	0.354253	0.285	0.182	1.20307e-08	IMNM
ADSS2	2.06389e-13	3.09425	0.045	0.006	1.28572e-08	IMNM
ATP8A1	2.10133e-13	-1.30765	0.06	0.118	1.30904e-08	IMNM
SVEP1	2.15005e-13	0.456013	0.481	0.361	1.33939e-08	IMNM
SCARB2	2.17445e-13	0.547856	0.204	0.116	1.3546e-08	IMNM
SREK1	2.17752e-13	0.262079	0.285	0.183	1.3565e-08	IMNM
SBNO2	2.21445e-13	1.35572	0.074	0.022	1.37952e-08	IMNM
TRIM38	2.22711e-13	0.466829	0.125	0.057	1.3874e-08	IMNM
MYO9B	2.23475e-13	0.679084	0.161	0.084	1.39216e-08	IMNM
HNRNPK	2.26881e-13	0.355538	0.18	0.097	1.41338e-08	IMNM
MIR22HG	2.28425e-13	0.928784	0.108	0.045	1.42299e-08	IMNM
RETREG1	2.37588e-13	1.11883	0.117	0.052	1.48008e-08	IMNM
AC010737.1	2.39558e-13	-2.56975	0.005	0.031	1.49235e-08	IMNM
FLNA	2.42837e-13	0.551663	0.145	0.071	1.51278e-08	IMNM
TRA2B	2.44481e-13	0.598112	0.193	0.108	1.52302e-08	IMNM
PFKM	2.47342e-13	-1.23806	0.075	0.139	1.54084e-08	IMNM
IER5L	2.51015e-13	2.92115	0.048	0.008	1.56372e-08	IMNM
RFTN1	2.58818e-13	0.842991	0.132	0.063	1.61233e-08	IMNM
COL14A1	2.62184e-13	0.241783	0.266	0.164	1.6333e-08	IMNM
NCL	2.73109e-13	0.759321	0.16	0.082	1.70136e-08	IMNM
HGF	2.8047e-13	1.56645	0.07	0.02	1.74722e-08	IMNM
ARHGEF35-AS1	2.96809e-13	2.40327	0.047	0.007	1.849e-08	IMNM
TMEM233	3.09955e-13	-1.75691	0.045	0.097	1.93089e-08	IMNM
H1-0	3.1896e-13	1.95527	0.053	0.011	1.98699e-08	IMNM
CDKN1A	3.38347e-13	1.87397	0.067	0.019	2.10777e-08	IMNM
STEAP1	3.57502e-13	1.71449	0.046	0.007	2.2271e-08	IMNM
SSH1	3.70246e-13	0.695854	0.127	0.059	2.30649e-08	IMNM
STK17A	3.91941e-13	1.7845	0.055	0.012	2.44164e-08	IMNM
NFE2L2	3.96774e-13	0.347644	0.22	0.128	2.47174e-08	IMNM
ANTXR2	4.3389e-13	0.342684	0.318	0.211	2.70296e-08	IMNM
CFL1	4.44351e-13	0.905031	0.069	0.02	2.76813e-08	IMNM
APOL2	4.56862e-13	1.10845	0.078	0.025	2.84607e-08	IMNM
MFAP4	4.6712e-13	0.206064	0.185	0.1	2.90997e-08	IMNM
TGFB1	4.67984e-13	1.27329	0.061	0.015	2.91535e-08	IMNM
AP002784.1	4.78164e-13	5.65956	0.032	0.001	2.97877e-08	IMNM
CITED2	4.8031e-13	1.91962	0.073	0.023	2.99214e-08	IMNM
PTCHD1	4.82764e-13	-2.81653	0.005	0.029	3.00743e-08	IMNM
NLGN4X	4.89019e-13	2.80542	0.048	0.008	3.04639e-08	IMNM
PMP22	4.90111e-13	0.252834	0.355	0.239	3.05319e-08	IMNM
MYADM	5.00782e-13	0.410771	0.208	0.12	3.11967e-08	IMNM
CYBRD1	5.12092e-13	0.368188	0.231	0.137	3.19013e-08	IMNM
TP73-AS1	5.2647e-13	-9.1886	0	0.016	3.2797e-08	IMNM
RNF7	5.2647e-13	-8.96641	0	0.016	3.2797e-08	IMNM
SPOUT1	5.2647e-13	-8.92582	0	0.016	3.2797e-08	IMNM
POLA2	5.2647e-13	-9.11921	0	0.016	3.2797e-08	IMNM
AP001157.1	5.2647e-13	-8.74618	0	0.016	3.2797e-08	IMNM
AP002884.1	5.2647e-13	-8.86493	0	0.016	3.2797e-08	IMNM
CHTF8	5.2647e-13	-8.86845	0	0.016	3.2797e-08	IMNM
C22orf46	5.2647e-13	-9.50157	0	0.016	3.2797e-08	IMNM
PLK3	5.45559e-13	1.67286	0.056	0.013	3.39862e-08	IMNM
COL27A1	5.46093e-13	1.28438	0.074	0.023	3.40194e-08	IMNM
GUSBP11	5.54789e-13	1.7639	0.07	0.021	3.45612e-08	IMNM
AL162253.2	5.91454e-13	1.34525	0.054	0.011	3.68452e-08	IMNM
TNFRSF1A	6.17751e-13	0.660089	0.128	0.06	3.84834e-08	IMNM
EIF1	6.3301e-13	0.349148	0.251	0.153	3.9434e-08	IMNM
RBM3	6.37076e-13	0.596573	0.132	0.063	3.96873e-08	IMNM
TMEM45A	6.56731e-13	1.52844	0.07	0.021	4.09117e-08	IMNM
THBS3	6.62983e-13	0.694571	0.129	0.061	4.13012e-08	IMNM
NRP1	6.715e-13	0.483377	0.359	0.248	4.18318e-08	IMNM
RBFOX1	7.04175e-13	-1.03386	0.112	0.183	4.38673e-08	IMNM
GCH1	7.13522e-13	3.90982	0.043	0.006	4.44495e-08	IMNM
DHX15	7.4367e-13	0.474043	0.166	0.088	4.63276e-08	IMNM
VPS13B-DT	7.50257e-13	1.68734	0.049	0.009	4.6738e-08	IMNM
LINC00910	7.52694e-13	2.37346	0.05	0.01	4.68898e-08	IMNM
ATP8B4	7.55607e-13	2.23105	0.047	0.008	4.70713e-08	IMNM
AC124319.2	7.67563e-13	-4.86276	0.001	0.019	4.78161e-08	IMNM
APOL6	8.25104e-13	1.43863	0.081	0.028	5.14007e-08	IMNM
HSPD1	8.41513e-13	0.978024	0.119	0.055	5.24229e-08	IMNM
PLCL1	8.75349e-13	-1.10127	0.109	0.178	5.45307e-08	IMNM
P4HB	8.82603e-13	0.75349	0.137	0.068	5.49826e-08	IMNM
LOXL2	9.1213e-13	0.448575	0.138	0.067	5.6822e-08	IMNM
MRC1	9.4271e-13	2.42952	0.051	0.01	5.8727e-08	IMNM
FHL3	9.46166e-13	-1.44216	0.061	0.118	5.89423e-08	IMNM
CANX	9.81695e-13	0.244169	0.16	0.082	6.11557e-08	IMNM
CACNB1	9.91383e-13	-1.24085	0.052	0.105	6.17592e-08	IMNM
AC080038.2	1.01316e-12	2.70533	0.045	0.007	6.31159e-08	IMNM
EPB41L2	1.02164e-12	0.294305	0.559	0.437	6.36441e-08	IMNM
MORF4L2	1.05772e-12	0.35008	0.217	0.128	6.58917e-08	IMNM
AC092440.1	1.06861e-12	-2.05301	0.018	0.054	6.65702e-08	IMNM
BAZ1A	1.08565e-12	0.59095	0.159	0.084	6.76316e-08	IMNM
AC083837.1	1.11022e-12	8.57096	0.03	0	6.91623e-08	IMNM
RPL11	1.11058e-12	0.649184	0.106	0.045	6.91847e-08	IMNM
ADAMTS6	1.13555e-12	0.37757	0.133	0.064	7.074e-08	IMNM
HEXD	1.2029e-12	3.10312	0.048	0.009	7.49358e-08	IMNM
DDX5	1.23011e-12	0.253222	0.591	0.467	7.66307e-08	IMNM
CPNE8	1.23585e-12	0.644018	0.138	0.069	7.69887e-08	IMNM
SPIDR	1.23691e-12	0.261704	0.321	0.213	7.70545e-08	IMNM
PPP1R15A	1.24719e-12	0.678845	0.112	0.05	7.76948e-08	IMNM
CARNS1	1.26032e-12	-1.88676	0.015	0.049	7.8513e-08	IMNM
RPS19	1.26152e-12	0.610761	0.096	0.038	7.85879e-08	IMNM
THSD4-AS1	1.32767e-12	1.76011	0.06	0.016	8.27084e-08	IMNM
KIRREL1	1.35314e-12	0.376184	0.158	0.082	8.42951e-08	IMNM
URB1	1.45984e-12	1.83193	0.071	0.022	9.09425e-08	IMNM
EMC3-AS1	1.46888e-12	-9.0992	0	0.015	9.15053e-08	IMNM
AC097662.1	1.46888e-12	-8.68017	0	0.015	9.15054e-08	IMNM
EGFEM1P	1.46888e-12	-9.08016	0	0.015	9.15054e-08	IMNM
LRP11	1.46888e-12	-8.55755	0	0.015	9.15054e-08	IMNM
TMEM136	1.46888e-12	-9.4111	0	0.015	9.15054e-08	IMNM
TIGAR	1.46888e-12	-8.79984	0	0.015	9.15054e-08	IMNM
RPL7P3	1.46888e-12	-8.34997	0	0.015	9.15054e-08	IMNM
ANOS2P	1.46888e-12	-9.29961	0	0.015	9.15054e-08	IMNM
IGFBP2	1.57422e-12	-3.61598	0.003	0.023	9.80675e-08	IMNM
IL4R	1.59618e-12	1.05741	0.086	0.032	9.94356e-08	IMNM
CLIC4	1.60056e-12	0.598644	0.183	0.102	9.97086e-08	IMNM
DPH6-DT	1.62802e-12	2.59105	0.049	0.01	1.01419e-07	IMNM
RIN2	1.64816e-12	0.455395	0.295	0.196	1.02674e-07	IMNM
RDH10	1.6832e-12	1.5417	0.061	0.016	1.04857e-07	IMNM
LINC01117	1.76905e-12	0.951549	0.095	0.038	1.10205e-07	IMNM
MSR1	1.80977e-12	1.00183	0.066	0.019	1.12741e-07	IMNM
HNRNPR	1.84173e-12	0.422821	0.189	0.108	1.14732e-07	IMNM
NEGR1	1.84362e-12	0.28876	0.74	0.607	1.1485e-07	IMNM
GFPT1	1.91827e-12	0.52666	0.177	0.097	1.19501e-07	IMNM
ADAMTS1	1.9656e-12	0.975241	0.132	0.066	1.22449e-07	IMNM
AC135983.2	1.99204e-12	-3.34612	0.004	0.027	1.24096e-07	IMNM
CCDC192	2.03389e-12	-3.03502	0.004	0.027	1.26703e-07	IMNM
ZNF320	2.05145e-12	3.05786	0.044	0.007	1.27797e-07	IMNM
TMEM52	2.1218e-12	-2.44873	0.007	0.032	1.3218e-07	IMNM
HEATR1	2.13473e-12	0.883453	0.11	0.049	1.32985e-07	IMNM
LINC02798	2.26695e-12	6.01474	0.033	0.002	1.41222e-07	IMNM
VLDLR-AS1	2.37017e-12	-1.29004	0.016	0.051	1.47652e-07	IMNM
MYL3	2.39784e-12	-1.22805	0.044	0.094	1.49376e-07	IMNM
PRRC2C	2.40163e-12	0.193393	0.329	0.221	1.49612e-07	IMNM
ECHDC2	2.41787e-12	-1.06249	0.201	0.274	1.50624e-07	IMNM
DNAH14	2.45487e-12	1.19362	0.104	0.045	1.52929e-07	IMNM
PLEKHM2	2.49216e-12	0.716787	0.121	0.057	1.55251e-07	IMNM
SS18	2.58657e-12	0.586508	0.164	0.089	1.61133e-07	IMNM
TNFRSF12A	2.62508e-12	2.29819	0.04	0.005	1.63532e-07	IMNM
CCN3	2.71694e-12	2.46497	0.049	0.01	1.69254e-07	IMNM
EPSTI1	2.82485e-12	1.31799	0.071	0.023	1.75977e-07	IMNM
GBX1	2.83681e-12	-1.85347	0.011	0.04	1.76722e-07	IMNM
AC096577.1	2.8443e-12	-3.41466	0.003	0.025	1.77188e-07	IMNM
NOTCH2	2.86634e-12	0.277433	0.309	0.206	1.78562e-07	IMNM
GNL3	2.9131e-12	0.581506	0.098	0.04	1.81474e-07	IMNM
AC091230.1	2.95492e-12	4.0225	0.039	0.005	1.8408e-07	IMNM
CHD1	3.03203e-12	0.57099	0.171	0.094	1.88883e-07	IMNM
IGFBP7	3.08332e-12	0.410616	0.483	0.377	1.92078e-07	IMNM
MGAT1	3.23236e-12	0.943911	0.087	0.033	2.01363e-07	IMNM
BMP1	3.35803e-12	0.750165	0.114	0.052	2.09192e-07	IMNM
MAP4K4	3.43891e-12	0.557563	0.264	0.172	2.1423e-07	IMNM
LGALS3BP	3.69482e-12	0.391866	0.135	0.067	2.30173e-07	IMNM
IL7	3.73833e-12	1.53949	0.056	0.014	2.32883e-07	IMNM
DNM1	4.09054e-12	0.138465	0.208	0.12	2.54825e-07	IMNM
AL596220.1	4.09965e-12	-8.54746	0	0.014	2.55392e-07	IMNM
GPR75-ASB3	4.09965e-12	-9.16192	0	0.014	2.55392e-07	IMNM
ADCY10P1	4.09965e-12	-8.62081	0	0.014	2.55392e-07	IMNM
TTC3P1	4.09965e-12	-8.66485	0	0.014	2.55392e-07	IMNM
FAM45A	4.09965e-12	-9.29457	0	0.014	2.55392e-07	IMNM
AL157832.3	4.09965e-12	-9.2332	0	0.014	2.55392e-07	IMNM
RNF219	4.09965e-12	-9.19969	0	0.014	2.55392e-07	IMNM
C17orf62	4.09965e-12	-9.29429	0	0.014	2.55392e-07	IMNM
ZFAND3	4.14481e-12	0.380813	0.406	0.296	2.58205e-07	IMNM
ADAMTS9	4.23535e-12	-1.92916	0.034	0.078	2.63845e-07	IMNM
CORO6	4.26354e-12	-1.10925	0.093	0.156	2.65602e-07	IMNM
IER3	4.36841e-12	2.26092	0.048	0.01	2.72134e-07	IMNM
CAPN2	4.52611e-12	0.379788	0.174	0.096	2.81959e-07	IMNM
MIR646HG	4.73234e-12	-1.32833	0.013	0.045	2.94806e-07	IMNM
AKAP12	4.73687e-12	0.44152	0.296	0.2	2.95088e-07	IMNM
MAP3K12	4.77455e-12	1.02272	0.078	0.028	2.97435e-07	IMNM
MYL2	4.82915e-12	-0.686146	0.137	0.207	3.00837e-07	IMNM
ADAMTS5	4.9431e-12	0.851918	0.183	0.108	3.07935e-07	IMNM
GBP2	5.05589e-12	0.949381	0.12	0.058	3.14962e-07	IMNM
MARCHF1	5.2446e-12	4.69793	0.032	0.002	3.26718e-07	IMNM
NHSL1	5.30706e-12	0.559036	0.16	0.087	3.30609e-07	IMNM
IL1RAPL1	5.58446e-12	-1.14109	0.109	0.175	3.47889e-07	IMNM
CSGALNACT2	5.59234e-12	0.553577	0.146	0.076	3.48381e-07	IMNM
ACTR2	5.63678e-12	0.630715	0.139	0.071	3.51149e-07	IMNM
SPSB1	5.68188e-12	1.04843	0.096	0.04	3.53959e-07	IMNM
TNXB	6.1307e-12	0.556905	0.231	0.146	3.81918e-07	IMNM
AL049828.1	6.2135e-12	2.17173	0.043	0.007	3.87076e-07	IMNM
FSIP2-AS1	6.2594e-12	2.52635	0.051	0.011	3.89936e-07	IMNM
AF117829.1	6.32541e-12	0.60334	0.18	0.103	3.94048e-07	IMNM
SIK3	6.3608e-12	0.299209	0.306	0.206	3.96253e-07	IMNM
AC022137.3	6.51012e-12	2.03463	0.044	0.008	4.05555e-07	IMNM
LYVE1	6.51055e-12	3.0215	0.04	0.005	4.05581e-07	IMNM
LINC01409	6.55455e-12	3.48854	0.038	0.005	4.08322e-07	IMNM
AP000428.2	6.68018e-12	3.21848	0.036	0.004	4.16148e-07	IMNM
ROBO3	6.74405e-12	1.37306	0.062	0.018	4.20127e-07	IMNM
RTN4	6.88456e-12	0.254087	0.423	0.304	4.2888e-07	IMNM
PHC2	7.03323e-12	0.76249	0.136	0.07	4.38142e-07	IMNM
LTBR	7.11485e-12	0.655309	0.082	0.031	4.43227e-07	IMNM
COL11A2	7.21387e-12	-4.95216	0.002	0.022	4.49395e-07	IMNM
CTNND1	7.68374e-12	-2.14029	0.015	0.048	4.78666e-07	IMNM
CYREN	7.79103e-12	2.88564	0.043	0.007	4.8535e-07	IMNM
COL5A1	7.80343e-12	0.380487	0.331	0.229	4.86122e-07	IMNM
MBP	8.00926e-12	0.753712	0.176	0.101	4.98945e-07	IMNM
AC022400.7	8.12514e-12	-4.76656	0.001	0.016	5.06164e-07	IMNM
TOP1	8.23938e-12	0.483218	0.176	0.1	5.1328e-07	IMNM
AIG1	8.27193e-12	-1.3524	0.068	0.124	5.15308e-07	IMNM
AC109466.1	8.33009e-12	-2.82686	0.005	0.029	5.18931e-07	IMNM
TXLNA	8.56337e-12	0.478687	0.091	0.037	5.33463e-07	IMNM
CDKN3	8.7091e-12	6.16368	0.029	0.001	5.42542e-07	IMNM
AFF4	8.87544e-12	0.360996	0.262	0.17	5.52905e-07	IMNM
KCNQ1OT1	8.92167e-12	0.498005	0.213	0.13	5.55784e-07	IMNM
ARF4	9.06868e-12	0.577201	0.108	0.049	5.64943e-07	IMNM
RPS2	9.13617e-12	0.761599	0.115	0.054	5.69147e-07	IMNM
FAM13C	9.25158e-12	1.43806	0.114	0.055	5.76336e-07	IMNM
GCNT1	9.59112e-12	1.2636	0.054	0.013	5.97488e-07	IMNM
SND1	9.70142e-12	0.3526	0.158	0.084	6.0436e-07	IMNM
SPOCK1	9.92239e-12	0.296458	0.155	0.082	6.18125e-07	IMNM
YAE1	1.03485e-11	4.03407	0.034	0.003	6.44672e-07	IMNM
CHEK2	1.03539e-11	2.42029	0.043	0.007	6.45009e-07	IMNM
KCNQ5	1.06407e-11	-1.00048	0.132	0.201	6.62872e-07	IMNM
COPB1	1.07611e-11	0.465075	0.146	0.076	6.70374e-07	IMNM
TMEM150C	1.07743e-11	1.01597	0.065	0.02	6.71197e-07	IMNM
MYBPH	1.10153e-11	3.44625	0.035	0.004	6.86207e-07	IMNM
STK38L	1.12917e-11	0.873352	0.089	0.036	7.03426e-07	IMNM
SLC39A1	1.14467e-11	-8.6542	0	0.014	7.13086e-07	IMNM
AC125232.1	1.14467e-11	-9.15483	0	0.014	7.13086e-07	IMNM
FAM173B	1.14467e-11	-8.87196	0	0.014	7.13086e-07	IMNM
ZNF300P1	1.14467e-11	-8.28759	0	0.014	7.13086e-07	IMNM
AAED1	1.14467e-11	-9.33876	0	0.014	7.13086e-07	IMNM
CDC42EP2	1.14467e-11	-8.89933	0	0.014	7.13086e-07	IMNM
NSFP1	1.14467e-11	-8.60462	0	0.014	7.13086e-07	IMNM
NDUFA6-AS1	1.14467e-11	-8.5352	0	0.014	7.13086e-07	IMNM
CSMD2	1.23764e-11	1.67797	0.041	0.007	7.70997e-07	IMNM
ACKR3	1.26239e-11	0.65694	0.285	0.196	7.86421e-07	IMNM
OSMR-AS1	1.30136e-11	0.701319	0.121	0.058	8.10693e-07	IMNM
PKD2	1.3108e-11	0.276695	0.279	0.184	8.16575e-07	IMNM
CTSZ	1.32227e-11	0.799209	0.082	0.031	8.2372e-07	IMNM
CKAP4	1.34108e-11	0.607662	0.078	0.028	8.35441e-07	IMNM
PACS1	1.43573e-11	0.363551	0.195	0.115	8.94402e-07	IMNM
AC090403.1	1.44105e-11	-1.75418	0.016	0.049	8.97714e-07	IMNM
TCF4	1.49827e-11	-0.538736	0.587	0.616	9.33365e-07	IMNM
ZNFX1	1.52939e-11	0.720369	0.104	0.046	9.52748e-07	IMNM
ZFC3H1	1.55347e-11	0.266879	0.247	0.156	9.67751e-07	IMNM
CHSY1	1.56216e-11	1.03807	0.09	0.037	9.73162e-07	IMNM
AC022034.1	1.57757e-11	2.95457	0.031	0.002	9.8276e-07	IMNM
PARP9	1.61145e-11	0.881197	0.098	0.043	1.00387e-06	IMNM
TBC1D2B	1.63401e-11	0.55808	0.139	0.073	1.01792e-06	IMNM
FAM162B	1.65907e-11	-1.69501	0.024	0.061	1.03354e-06	IMNM
AASS	1.71068e-11	0.705366	0.128	0.064	1.06568e-06	IMNM
TMEM87A	1.74086e-11	0.442713	0.215	0.132	1.08449e-06	IMNM
CPM	1.75476e-11	2.03911	0.045	0.009	1.09315e-06	IMNM
SLC22A3	1.76087e-11	-2.13209	0.019	0.053	1.09695e-06	IMNM
KIAA0930	1.77647e-11	1.00343	0.074	0.026	1.10667e-06	IMNM
FMO2	1.79659e-11	-1.07491	0.165	0.233	1.1192e-06	IMNM
PLAT	1.93078e-11	2.0132	0.042	0.007	1.2028e-06	IMNM
MS4A4A	1.97663e-11	5.01256	0.028	0.001	1.23136e-06	IMNM
CLINT1	2.02136e-11	0.410345	0.201	0.121	1.25923e-06	IMNM
TAF2	2.02892e-11	0.256361	0.147	0.078	1.26393e-06	IMNM
IL6	2.06055e-11	9.33763	0.027	0	1.28364e-06	IMNM
PROS1	2.2522e-11	0.547968	0.128	0.064	1.40303e-06	IMNM
MARCHF2	2.37663e-11	3.91233	0.034	0.004	1.48054e-06	IMNM
PRSS23	2.39586e-11	0.340163	0.123	0.06	1.49252e-06	IMNM
TSC22D2	2.47782e-11	0.459846	0.16	0.088	1.54359e-06	IMNM
DGKI	2.50524e-11	1.60927	0.055	0.015	1.56067e-06	IMNM
CADM1	2.51699e-11	-2.01666	0.021	0.057	1.56798e-06	IMNM
MYL6	2.66528e-11	0.498128	0.163	0.091	1.66037e-06	IMNM
DDAH1	2.70241e-11	0.685825	0.139	0.073	1.6835e-06	IMNM
AC073896.4	2.76822e-11	-4.29755	0.001	0.017	1.72449e-06	IMNM
TAPBP	2.78204e-11	0.466098	0.115	0.055	1.7331e-06	IMNM
ZEB1	2.78388e-11	0.229724	0.627	0.502	1.73424e-06	IMNM
ELOVL5	2.83911e-11	0.936544	0.076	0.028	1.76865e-06	IMNM
RNF19B	2.91885e-11	0.638709	0.052	0.013	1.81833e-06	IMNM
MTSS1	2.92801e-11	-1.00794	0.147	0.213	1.82403e-06	IMNM
NAP1L1	3.03758e-11	0.527625	0.191	0.114	1.89229e-06	IMNM
AC011586.2	3.06872e-11	3.46521	0.033	0.003	1.91169e-06	IMNM
DRAM1	3.07124e-11	1.25867	0.092	0.04	1.91326e-06	IMNM
TNKS1BP1	3.09009e-11	0.781181	0.127	0.064	1.925e-06	IMNM
PXN	3.16932e-11	0.494738	0.191	0.114	1.97436e-06	IMNM
AL356270.1	3.19758e-11	-9.36775	0	0.013	1.99196e-06	IMNM
CRELD1	3.19758e-11	-8.67853	0	0.013	1.99196e-06	IMNM
PMS2P1	3.19758e-11	-9.08821	0	0.013	1.99196e-06	IMNM
AL390879.1	3.19758e-11	-8.93036	0	0.013	1.99196e-06	IMNM
SMG1P1	3.19758e-11	-8.49336	0	0.013	1.99196e-06	IMNM
ZNF844	3.19758e-11	-9.2833	0	0.013	1.99196e-06	IMNM
CR381670.1	3.19758e-11	-8.13533	0	0.013	1.99196e-06	IMNM
PPIA	3.22097e-11	0.815188	0.093	0.04	2.00653e-06	IMNM
GRN	3.2353e-11	0.524668	0.094	0.04	2.01546e-06	IMNM
SPHK1	3.33155e-11	5.51607	0.027	0.001	2.07542e-06	IMNM
HDGFL3	3.4565e-11	0.737402	0.094	0.04	2.15326e-06	IMNM
PPIB	3.54556e-11	0.573326	0.102	0.046	2.20874e-06	IMNM
COL5A3	3.65493e-11	0.864925	0.163	0.093	2.27687e-06	IMNM
RPS4X	3.66284e-11	0.976725	0.071	0.025	2.2818e-06	IMNM
MEG3	3.76366e-11	-0.706798	0.345	0.408	2.34461e-06	IMNM
AL163541.1	3.79269e-11	3.86608	0.031	0.002	2.36269e-06	IMNM
GANAB	3.97334e-11	0.828787	0.101	0.046	2.47523e-06	IMNM
SCFD2	4.00599e-11	0.495602	0.209	0.129	2.49557e-06	IMNM
IFNGR1	4.08736e-11	0.333696	0.181	0.103	2.54626e-06	IMNM
KIFBP	4.40795e-11	2.46522	0.042	0.008	2.74598e-06	IMNM
GOLGB1	4.41404e-11	0.278511	0.289	0.195	2.74977e-06	IMNM
EWSR1	4.51486e-11	0.374223	0.222	0.138	2.81258e-06	IMNM
SPG7	4.64635e-11	0.611329	0.154	0.086	2.89449e-06	IMNM
SRSF7	4.67393e-11	0.734416	0.225	0.144	2.91167e-06	IMNM
TRIP12	4.67776e-11	0.397049	0.261	0.171	2.91406e-06	IMNM
ATP6AP2	4.71081e-11	0.786845	0.105	0.048	2.93465e-06	IMNM
COL28A1	4.77853e-11	-2.40921	0.014	0.044	2.97683e-06	IMNM
AL591135.2	4.89198e-11	2.10891	0.041	0.007	3.04751e-06	IMNM
MAP4K5	4.93315e-11	0.325972	0.224	0.141	3.07316e-06	IMNM
BASP1	4.97122e-11	1.22151	0.057	0.016	3.09687e-06	IMNM
TCERG1	5.0342e-11	0.347017	0.236	0.15	3.13611e-06	IMNM
CPE	5.04801e-11	0.625076	0.128	0.066	3.14471e-06	IMNM
MPPED2	5.05514e-11	-2.28179	0.014	0.044	3.14915e-06	IMNM
TNS3	5.22461e-11	0.618272	0.15	0.083	3.25473e-06	IMNM
NIBAN2	5.60382e-11	4.81628	0.03	0.002	3.49096e-06	IMNM
KLHL31	5.68143e-11	-1.51859	0.032	0.072	3.53931e-06	IMNM
ATRX	5.76608e-11	0.328792	0.351	0.251	3.59204e-06	IMNM
SH3KBP1	5.80719e-11	0.463393	0.145	0.078	3.61764e-06	IMNM
CABIN1	5.92555e-11	0.84499	0.094	0.041	3.69138e-06	IMNM
CPXM1	5.96435e-11	2.38881	0.036	0.005	3.71555e-06	IMNM
PDCD11	6.2053e-11	0.793556	0.074	0.028	3.86565e-06	IMNM
ALDH1A1	6.28545e-11	-1.19562	0.107	0.168	3.91559e-06	IMNM
CD47	6.34724e-11	0.496431	0.2	0.123	3.95408e-06	IMNM
PLEKHG2	6.61567e-11	1.2433	0.078	0.03	4.1213e-06	IMNM
ANGPTL7	6.73125e-11	-4.17099	0.002	0.019	4.1933e-06	IMNM
ENAH	6.83318e-11	0.417468	0.15	0.082	4.2568e-06	IMNM
ODF2L	6.89515e-11	0.119357	0.298	0.201	4.2954e-06	IMNM
SRSF4	6.93926e-11	0.478666	0.267	0.18	4.32288e-06	IMNM
C1QA	6.94077e-11	3.17142	0.032	0.003	4.32382e-06	IMNM
MMUT	7.09141e-11	1.74979	0.047	0.011	4.41766e-06	IMNM
PAPLN	7.11874e-11	0.585534	0.09	0.038	4.43469e-06	IMNM
LINC01426	7.15192e-11	2.86235	0.034	0.004	4.45536e-06	IMNM
ADGRL3	7.23618e-11	-1.82931	0.022	0.057	4.50785e-06	IMNM
MYO5A	7.34095e-11	0.625803	0.154	0.087	4.57312e-06	IMNM
DAPK2	7.40343e-11	-1.23456	0.077	0.132	4.61204e-06	IMNM
ALG13	7.70852e-11	0.435845	0.17	0.097	4.8021e-06	IMNM
NDRG2	7.91365e-11	-0.943853	0.078	0.135	4.92989e-06	IMNM
S100A6	7.95033e-11	0.624769	0.109	0.052	4.95274e-06	IMNM
ROBO2	7.97708e-11	0.199875	0.334	0.233	4.9694e-06	IMNM
CHROMR	8.03881e-11	1.89152	0.048	0.011	5.00786e-06	IMNM
SLC66A3	8.19348e-11	1.54961	0.052	0.014	5.10421e-06	IMNM
SYNE2	8.28628e-11	0.565002	0.21	0.132	5.16202e-06	IMNM
CEP152	8.39423e-11	1.30411	0.062	0.02	5.22927e-06	IMNM
COPS8	8.43255e-11	0.76561	0.097	0.043	5.25314e-06	IMNM
CAPZB	8.6362e-11	0.592083	0.155	0.087	5.38001e-06	IMNM
PRXL2C	8.76957e-11	4.47405	0.028	0.001	5.46309e-06	IMNM
AC092802.1	8.93714e-11	-8.73224	0	0.013	5.56748e-06	IMNM
BHLHB9	8.93714e-11	-8.86881	0	0.013	5.56748e-06	IMNM
AC022639.1	8.93714e-11	-8.69033	0	0.013	5.56748e-06	IMNM
AL592293.1	8.93714e-11	-8.98681	0	0.013	5.56748e-06	IMNM
AL358234.1	8.93714e-11	-8.82321	0	0.013	5.56748e-06	IMNM
ZNF365	8.93714e-11	-9.48548	0	0.013	5.56748e-06	IMNM
AL513534.1	8.93714e-11	-8.88123	0	0.013	5.56748e-06	IMNM
MARCH9	8.93714e-11	-8.95419	0	0.013	5.56748e-06	IMNM
AC127502.1	8.93714e-11	-8.44969	0	0.013	5.56748e-06	IMNM
PQLC1	8.93714e-11	-8.72289	0	0.013	5.56748e-06	IMNM
MT-TV	8.93714e-11	-8.66487	0	0.013	5.56748e-06	IMNM
HM13	9.28644e-11	0.447189	0.138	0.073	5.78508e-06	IMNM
AC022217.4	9.57023e-11	4.75511	0.029	0.002	5.96187e-06	IMNM
S100A11	9.62815e-11	0.719963	0.077	0.029	5.99795e-06	IMNM
PAPSS2	9.69722e-11	0.833799	0.069	0.025	6.04098e-06	IMNM
ARAP1	9.80353e-11	1.11675	0.081	0.033	6.10721e-06	IMNM
CEMIP	9.97942e-11	5.58172	0.03	0.002	6.21678e-06	IMNM
ANKRD28	1.0117e-10	0.3082	0.266	0.177	6.30248e-06	IMNM
LBX1-AS1	1.02221e-10	-2.24252	0.011	0.038	6.36798e-06	IMNM
CD163L1	1.02384e-10	3.1417	0.029	0.002	6.37814e-06	IMNM
PGAM2	1.03395e-10	-1.76923	0.018	0.051	6.44108e-06	IMNM
ALDH1L2	1.03711e-10	0.621437	0.136	0.072	6.46078e-06	IMNM
H2AZ1	1.03769e-10	4.20146	0.03	0.002	6.46441e-06	IMNM
ITGB1	1.04607e-10	0.222582	0.176	0.101	6.51663e-06	IMNM
WDR45	1.04907e-10	-2.46649	0.005	0.026	6.53526e-06	IMNM
AC113370.1	1.09141e-10	3.86999	0.033	0.004	6.79904e-06	IMNM
C1QB	1.14658e-10	3.78556	0.027	0.001	7.14276e-06	IMNM
GNS	1.16979e-10	0.702894	0.1	0.046	7.28734e-06	IMNM
FYB1	1.17147e-10	1.84344	0.046	0.011	7.29781e-06	IMNM
TPCN2	1.19673e-10	-3.92454	0.001	0.016	7.45513e-06	IMNM
EMC1-AS1	1.21207e-10	3.02129	0.04	0.007	7.55071e-06	IMNM
AC079781.5	1.22066e-10	0.684826	0.112	0.055	7.60422e-06	IMNM
C1QC	1.28588e-10	1.76917	0.031	0.003	8.01054e-06	IMNM
CALR	1.288e-10	0.199029	0.134	0.07	8.0237e-06	IMNM
KDM5D	1.29827e-10	-1.54935	0.024	0.06	8.0877e-06	IMNM
CD163	1.31823e-10	8.12076	0.024	0	8.21206e-06	IMNM
PDXDC1	1.35636e-10	0.251384	0.153	0.085	8.44955e-06	IMNM
SLC2A4	1.35708e-10	-2.1067	0.013	0.041	8.45408e-06	IMNM
ACOT11	1.39047e-10	-1.98615	0.019	0.052	8.66208e-06	IMNM
RNASE1	1.40459e-10	1.65729	0.054	0.016	8.75e-06	IMNM
TPR	1.44336e-10	0.296727	0.257	0.17	8.99157e-06	IMNM
RNF180	1.44664e-10	-1.61573	0.05	0.096	9.01197e-06	IMNM
RPS18	1.45722e-10	0.787879	0.076	0.029	9.0779e-06	IMNM
TMED9	1.47047e-10	1.3685	0.061	0.02	9.16041e-06	IMNM
AC010197.2	1.48802e-10	2.05832	0.037	0.006	9.26975e-06	IMNM
PRICKLE1	1.50973e-10	0.239989	0.394	0.286	9.40505e-06	IMNM
SRGN	1.53495e-10	3.13727	0.032	0.004	9.56211e-06	IMNM
NCOA7	1.59348e-10	0.455356	0.183	0.109	9.92675e-06	IMNM
HMCN1	1.60925e-10	0.264982	0.332	0.235	1.0025e-05	IMNM
ASB14	1.7823e-10	-2.00931	0.016	0.047	1.1103e-05	IMNM
CRIM1	1.78316e-10	0.677581	0.128	0.067	1.11084e-05	IMNM
ENTR1	1.82931e-10	3.36096	0.034	0.005	1.13958e-05	IMNM
CYBA	1.84994e-10	1.14541	0.051	0.014	1.15244e-05	IMNM
SUB1	1.93604e-10	0.988112	0.087	0.038	1.20607e-05	IMNM
IFITM2	2.01785e-10	1.36013	0.062	0.021	1.25704e-05	IMNM
AC104389.5	2.0338e-10	2.41887	0.039	0.007	1.26698e-05	IMNM
RAD51B	2.04326e-10	0.454085	0.256	0.168	1.27287e-05	IMNM
SLCO3A1	2.05103e-10	0.616346	0.19	0.116	1.27771e-05	IMNM
MIR222HG	2.06365e-10	2.51379	0.034	0.005	1.28557e-05	IMNM
RPL5	2.09734e-10	0.332426	0.146	0.08	1.30656e-05	IMNM
ARIH1	2.22918e-10	0.384975	0.265	0.177	1.38869e-05	IMNM
TPT1	2.2533e-10	0.433221	0.247	0.163	1.40371e-05	IMNM
WNT11	2.28816e-10	1.42289	0.057	0.018	1.42543e-05	IMNM
COPA	2.34447e-10	0.332033	0.224	0.146	1.46051e-05	IMNM
NHSL2	2.37803e-10	0.550432	0.128	0.068	1.48142e-05	IMNM
PLXNC1	2.38669e-10	0.676526	0.147	0.084	1.48681e-05	IMNM
UBAP2L	2.38697e-10	0.699675	0.128	0.067	1.48699e-05	IMNM
PDCD4	2.39402e-10	0.408281	0.145	0.081	1.49138e-05	IMNM
ARHGDIA	2.41272e-10	0.567281	0.07	0.026	1.50303e-05	IMNM
CLEC2D	2.44952e-10	0.665442	0.116	0.059	1.52595e-05	IMNM
ACVR2A	2.45638e-10	0.53979	0.199	0.125	1.53022e-05	IMNM
TP63	2.48279e-10	-1.05643	0.098	0.156	1.54668e-05	IMNM
DMD	2.49557e-10	-0.513835	0.575	0.608	1.55464e-05	IMNM
AC110079.1	2.4995e-10	-8.72783	0	0.012	1.55709e-05	IMNM
MTCO1P12	2.4995e-10	-8.22024	0	0.012	1.55709e-05	IMNM
ALS2CR12	2.4995e-10	-8.02371	0	0.012	1.55709e-05	IMNM
GPX1	2.4995e-10	-9.09406	0	0.012	1.55709e-05	IMNM
H2AFZ	2.4995e-10	-8.33091	0	0.012	1.55709e-05	IMNM
HIST1H4C	2.4995e-10	-9.13959	0	0.012	1.55709e-05	IMNM
C6orf48	2.4995e-10	-8.49588	0	0.012	1.55709e-05	IMNM
ZNF727	2.4995e-10	-8.68376	0	0.012	1.55709e-05	IMNM
FAM238C	2.4995e-10	-8.29502	0	0.012	1.55709e-05	IMNM
AC092471.2	2.4995e-10	-8.41414	0	0.012	1.55709e-05	IMNM
AC027559.1	2.4995e-10	-8.68133	0	0.012	1.55709e-05	IMNM
NARFL	2.4995e-10	-9.06184	0	0.012	1.55709e-05	IMNM
TLDC1	2.4995e-10	-8.71709	0	0.012	1.55709e-05	IMNM
AL049650.1	2.4995e-10	-8.90568	0	0.012	1.55709e-05	IMNM
VASN	2.53665e-10	1.95621	0.035	0.005	1.58023e-05	IMNM
SHLD1	2.54945e-10	1.65213	0.045	0.011	1.5882e-05	IMNM
EBF1	2.57822e-10	0.407865	0.653	0.558	1.60613e-05	IMNM
ACTN4	2.61554e-10	0.898148	0.108	0.054	1.62938e-05	IMNM
KCP	2.67093e-10	2.61019	0.032	0.004	1.66388e-05	IMNM
IGFN1	2.78788e-10	1.88877	0.035	0.005	1.73673e-05	IMNM
ITPKC	2.81773e-10	1.07194	0.075	0.029	1.75533e-05	IMNM
AC011346.1	2.84962e-10	2.12367	0.043	0.01	1.7752e-05	IMNM
GOLGA4	2.88675e-10	0.218045	0.374	0.271	1.79833e-05	IMNM
PRKAG3	2.94309e-10	-2.35629	0.013	0.04	1.83343e-05	IMNM
GALNT10	2.96984e-10	0.299804	0.245	0.162	1.85009e-05	IMNM
CZIB	3.10554e-10	3.42764	0.034	0.005	1.93463e-05	IMNM
NDRG1	3.19424e-10	0.714112	0.117	0.06	1.98988e-05	IMNM
ADGRL2	3.20916e-10	-1.0473	0.124	0.185	1.99918e-05	IMNM
FAM91A1	3.21352e-10	1.08778	0.084	0.036	2.0019e-05	IMNM
CIAO2A	3.21905e-10	2.36829	0.036	0.006	2.00534e-05	IMNM
ACIN1	3.28985e-10	0.193577	0.208	0.128	2.04944e-05	IMNM
PKIA	3.4017e-10	-1.37114	0.037	0.078	2.11912e-05	IMNM
AL110114.1	3.40919e-10	2.53778	0.031	0.004	2.12379e-05	IMNM
MORF4L1	3.4579e-10	0.202047	0.193	0.117	2.15413e-05	IMNM
LINC00968	3.50597e-10	-1.3732	0.075	0.128	2.18408e-05	IMNM
CEBPB	3.54728e-10	1.07177	0.104	0.051	2.20981e-05	IMNM
TTC39C	3.61699e-10	1.00846	0.074	0.029	2.25324e-05	IMNM
JPH2	3.64936e-10	-1.79709	0.025	0.06	2.27341e-05	IMNM
CBX3	3.6808e-10	0.954338	0.088	0.039	2.29299e-05	IMNM
AEBP1	3.82089e-10	-0.340598	0.185	0.106	2.38026e-05	IMNM
CHCHD10	3.85748e-10	-1.46368	0.017	0.047	2.40306e-05	IMNM
CYP7B1	3.93194e-10	0.871383	0.123	0.065	2.44944e-05	IMNM
RPS9	3.95214e-10	0.915501	0.078	0.032	2.46203e-05	IMNM
DGKB	3.99672e-10	-1.99097	0.016	0.045	2.4898e-05	IMNM
ECM2	4.11842e-10	0.358574	0.256	0.173	2.56561e-05	IMNM
MIS18BP1	4.13555e-10	0.669037	0.119	0.062	2.57628e-05	IMNM
SEC63	4.34841e-10	0.547111	0.197	0.123	2.70888e-05	IMNM
DPYSL2	4.47738e-10	0.187692	0.183	0.108	2.78923e-05	IMNM
ZDHHC11B	4.59735e-10	-2.61823	0.01	0.035	2.86396e-05	IMNM
GHR	4.80741e-10	-0.68717	0.271	0.339	2.99483e-05	IMNM
HERC3	4.90284e-10	-2.80519	0.005	0.024	3.05427e-05	IMNM
NLK	4.98813e-10	0.441456	0.122	0.064	3.1074e-05	IMNM
ZNF783	5.02076e-10	1.10055	0.067	0.025	3.12773e-05	IMNM
CACNG1	5.12355e-10	-1.65307	0.016	0.045	3.19177e-05	IMNM
APCDD1L-DT	5.16971e-10	3.5117	0.033	0.005	3.22052e-05	IMNM
C1QTNF7-AS1	5.17232e-10	3.52262	0.033	0.005	3.22215e-05	IMNM
ATN1	5.20262e-10	0.703881	0.1	0.048	3.24102e-05	IMNM
JAK3	5.23828e-10	3.56149	0.028	0.002	3.26324e-05	IMNM
TRIM9	5.24812e-10	1.39723	0.061	0.021	3.26937e-05	IMNM
AJAP1	5.33748e-10	-1.83185	0.005	0.024	3.32504e-05	IMNM
H2AJ	5.34862e-10	2.88468	0.034	0.005	3.33198e-05	IMNM
YWHAG	5.35327e-10	0.550288	0.1	0.048	3.33488e-05	IMNM
BICD1	5.38572e-10	0.295551	0.201	0.126	3.35509e-05	IMNM
UTRN	5.49179e-10	0.309305	0.418	0.319	3.42117e-05	IMNM
SGCA	5.5483e-10	-1.37752	0.03	0.067	3.45637e-05	IMNM
POLR2A	5.59846e-10	0.659168	0.124	0.066	3.48762e-05	IMNM
AC092535.4	5.62859e-10	1.37608	0.04	0.008	3.50639e-05	IMNM
STT3B	5.85611e-10	0.359517	0.144	0.081	3.64812e-05	IMNM
GOLGA8A	5.86231e-10	0.758684	0.163	0.097	3.65198e-05	IMNM
AC046134.2	5.8972e-10	2.47097	0.048	0.013	3.67372e-05	IMNM
CASC15	5.94096e-10	-2.34506	0.033	0.071	3.70098e-05	IMNM
AC025470.2	6.1747e-10	-7.72461	0	0.013	3.84659e-05	IMNM
ARMC9	6.36584e-10	0.940719	0.083	0.036	3.96566e-05	IMNM
NR4A1	6.39906e-10	1.1523	0.115	0.061	3.98636e-05	IMNM
TFG	6.47498e-10	0.272348	0.167	0.098	4.03365e-05	IMNM
CIAO2B	6.62952e-10	3.73262	0.033	0.005	4.12993e-05	IMNM
RICTOR	6.66717e-10	0.142226	0.264	0.176	4.15338e-05	IMNM
ANKLE2	6.78423e-10	0.729078	0.106	0.052	4.2263e-05	IMNM
MUTYH	6.99569e-10	-8.38157	0	0.011	4.35804e-05	IMNM
AC242426.3	6.99569e-10	-8.31118	0	0.011	4.35804e-05	IMNM
AL954650.1	6.99569e-10	-9.18793	0	0.011	4.35804e-05	IMNM
AC008074.1	6.99569e-10	-8.19271	0	0.011	4.35804e-05	IMNM
HRASLS	6.99569e-10	-8.31413	0	0.011	4.35804e-05	IMNM
AC025178.1	6.99569e-10	-7.8678	0	0.011	4.35804e-05	IMNM
AP003469.4	6.99569e-10	-8.12329	0	0.011	4.35804e-05	IMNM
FAM206A	6.99569e-10	-8.39918	0	0.011	4.35804e-05	IMNM
LINC00843	6.99569e-10	-7.83304	0	0.011	4.35804e-05	IMNM
TEX21P	6.99569e-10	-8.54334	0	0.011	4.35804e-05	IMNM
AC011477.4	6.99569e-10	-8.49146	0	0.011	4.35804e-05	IMNM
DOP1B	7.01217e-10	2.03272	0.046	0.012	4.3683e-05	IMNM
COLGALT2	7.04511e-10	-0.919321	0.121	0.181	4.38882e-05	IMNM
FAM184B	7.06638e-10	-2.11147	0.008	0.03	4.40207e-05	IMNM
FYN	7.1515e-10	0.162453	0.293	0.201	4.4551e-05	IMNM
PDIA4	7.1685e-10	1.07901	0.059	0.02	4.46569e-05	IMNM
RPL10	7.32023e-10	0.418588	0.164	0.097	4.56021e-05	IMNM
UTP25	7.36273e-10	3.76353	0.025	0.001	4.58669e-05	IMNM
TMSB15B-AS1	7.51356e-10	2.31376	0.029	0.003	4.68065e-05	IMNM
APPL2	7.56451e-10	0.261572	0.197	0.123	4.71238e-05	IMNM
TES	7.62007e-10	1.01365	0.055	0.017	4.747e-05	IMNM
RPS6	7.72336e-10	0.331887	0.116	0.059	4.81134e-05	IMNM
RCC2	7.74633e-10	1.0201	0.06	0.02	4.82566e-05	IMNM
GALNT1	7.79695e-10	0.477046	0.147	0.084	4.85719e-05	IMNM
DDX42	7.85594e-10	0.318997	0.147	0.082	4.89394e-05	IMNM
C5orf15	8.04994e-10	0.465528	0.102	0.049	5.01479e-05	IMNM
AC129803.1	8.05667e-10	4.93129	0.024	0.001	5.01898e-05	IMNM
MS4A6A	8.32555e-10	1.86213	0.042	0.01	5.18648e-05	IMNM
SELENOM	8.58718e-10	0.453402	0.054	0.017	5.34947e-05	IMNM
HGS	8.77347e-10	0.88245	0.062	0.022	5.46552e-05	IMNM
WARS2	8.86873e-10	0.487503	0.108	0.055	5.52486e-05	IMNM
FAM49B	8.87304e-10	1.14296	0.087	0.039	5.52755e-05	IMNM
H3-3A	9.25951e-10	2.23087	0.034	0.005	5.76831e-05	IMNM
METRNL	9.53003e-10	1.99401	0.038	0.008	5.93683e-05	IMNM
TNS1	9.74658e-10	0.202844	0.261	0.176	6.07173e-05	IMNM
AC004160.1	9.90779e-10	0.57184	0.13	0.071	6.17216e-05	IMNM
INHBA	9.92397e-10	-1.5581	0.019	0.05	6.18223e-05	IMNM
AOX1	9.94439e-10	0.378146	0.137	0.075	6.19496e-05	IMNM
FST	1.01482e-09	0.595204	0.093	0.043	6.32191e-05	IMNM
PLCD4	1.0168e-09	-1.39193	0.033	0.072	6.33424e-05	IMNM
SLN	1.01947e-09	-1.19131	0.088	0.141	6.3509e-05	IMNM
UBE2G2	1.03737e-09	0.495361	0.186	0.116	6.46242e-05	IMNM
NHLRC3	1.05945e-09	0.688298	0.106	0.053	6.59995e-05	IMNM
OSBPL6	1.06851e-09	-1.09136	0.059	0.106	6.65641e-05	IMNM
RASA3	1.10274e-09	1.18373	0.087	0.04	6.8696e-05	IMNM
CHRNG	1.17076e-09	2.81655	0.029	0.003	7.29338e-05	IMNM
AC024558.2	1.17931e-09	1.999	0.042	0.01	7.34665e-05	IMNM
COQ10A	1.17938e-09	-1.4562	0.027	0.062	7.34704e-05	IMNM
RCN1	1.19114e-09	1.04881	0.063	0.023	7.4203e-05	IMNM
MX2	1.23328e-09	0.809411	0.082	0.036	7.68281e-05	IMNM
CLIC5	1.23437e-09	-1.05259	0.033	0.072	7.68962e-05	IMNM
TNFSF13B	1.26351e-09	1.04018	0.063	0.023	7.87116e-05	IMNM
UGP2	1.26377e-09	0.352232	0.167	0.099	7.87278e-05	IMNM
CAP2	1.27527e-09	-0.766289	0.105	0.162	7.94443e-05	IMNM
ERAP2	1.35286e-09	0.878318	0.074	0.031	8.42778e-05	IMNM
PRKCQ	1.36243e-09	-1.66674	0.022	0.055	8.48737e-05	IMNM
EVL	1.38291e-09	0.39598	0.173	0.105	8.61499e-05	IMNM
TPD52L1	1.38406e-09	-1.00503	0.049	0.094	8.62212e-05	IMNM
HUWE1	1.40166e-09	0.416435	0.187	0.116	8.73177e-05	IMNM
MEAK7	1.41921e-09	4.70068	0.028	0.003	8.8411e-05	IMNM
PDE7B	1.42675e-09	-0.914902	0.27	0.33	8.88811e-05	IMNM
SCO2	1.42976e-09	7.85153	0.022	0	8.90686e-05	IMNM
PABPC1L	1.43413e-09	1.14414	0.04	0.009	8.93404e-05	IMNM
BCAT1	1.44464e-09	0.82986	0.057	0.019	8.99954e-05	IMNM
DNMT1	1.45411e-09	0.664214	0.08	0.035	9.05851e-05	IMNM
AL137246.2	1.45426e-09	-4.21812	0.001	0.015	9.05946e-05	IMNM
PPFIBP1	1.46144e-09	0.447998	0.341	0.254	9.10417e-05	IMNM
CYS1	1.46377e-09	-2.07738	0.008	0.031	9.1187e-05	IMNM
MMP16	1.4676e-09	-1.4511	0.059	0.105	9.14254e-05	IMNM
LY6E	1.49817e-09	1.89038	0.038	0.008	9.33299e-05	IMNM
LUZP1	1.49921e-09	1.04166	0.075	0.031	9.33946e-05	IMNM
XAF1	1.52888e-09	0.431105	0.159	0.094	9.52429e-05	IMNM
ADGRE3	1.54992e-09	3.12035	0.031	0.004	9.65541e-05	IMNM
CNOT8	1.55114e-09	0.578274	0.081	0.035	9.663e-05	IMNM
AC004470.2	1.56928e-09	2.04416	0.048	0.014	9.77596e-05	IMNM
IFIT3	1.5843e-09	2.1213	0.036	0.007	9.86953e-05	IMNM
SERPINF2	1.61024e-09	2.04557	0.033	0.005	0.000100312	IMNM
SEC61A1	1.61982e-09	0.291666	0.109	0.055	0.000100908	IMNM
UFM1	1.62112e-09	0.681233	0.102	0.051	0.000100989	IMNM
BPTF	1.62476e-09	0.192795	0.401	0.302	0.000101216	IMNM
GPRC5A	1.62972e-09	2.12768	0.039	0.008	0.000101525	IMNM
CFAP69	1.65877e-09	0.651415	0.098	0.048	0.000103335	IMNM
VEPH1	1.68661e-09	2.10363	0.039	0.008	0.000105069	IMNM
CLMP	1.69827e-09	0.137045	0.209	0.135	0.000105796	IMNM
MFSD1	1.71021e-09	0.922042	0.086	0.039	0.000106539	IMNM
AC107204.1	1.7151e-09	2.33269	0.03	0.004	0.000106844	IMNM
ANPEP	1.78069e-09	1.6692	0.047	0.013	0.00011093	IMNM
VSIG4	1.84072e-09	2.84836	0.026	0.002	0.00011467	IMNM
ZNF790-AS1	1.89087e-09	1.85266	0.037	0.008	0.000117794	IMNM
SETX	1.89863e-09	0.278915	0.265	0.181	0.000118277	IMNM
H3F3A	1.95966e-09	-8.38721	0	0.011	0.000122079	IMNM
FAM19A1	1.95966e-09	-8.57447	0	0.011	0.000122079	IMNM
MAATS1	1.95966e-09	-8.51933	0	0.011	0.000122079	IMNM
C4orf22	1.95966e-09	-9.55079	0	0.011	0.000122079	IMNM
GTF2IRD2P1	1.95966e-09	-8.00623	0	0.011	0.000122079	IMNM
AP003354.2	1.95966e-09	-8.05267	0	0.011	0.000122079	IMNM
AC022387.1	1.95966e-09	-9.17371	0	0.011	0.000122079	IMNM
AC023794.5	1.95966e-09	-8.70487	0	0.011	0.000122079	IMNM
AC091178.1	1.95966e-09	-8.54189	0	0.011	0.000122079	IMNM
ZNF542P	1.95966e-09	-8.62969	0	0.011	0.000122079	IMNM
AL035681.1	1.95966e-09	-8.38928	0	0.011	0.000122079	IMNM
PTPRE	1.99382e-09	0.968112	0.09	0.042	0.000124207	IMNM
CD14	2.05546e-09	1.81832	0.034	0.006	0.000128047	IMNM
PRICKLE2	2.0599e-09	0.417278	0.23	0.154	0.000128324	IMNM
P3H1	2.07045e-09	0.8732	0.068	0.027	0.000128981	IMNM
LMAN1	2.07563e-09	0.30144	0.149	0.085	0.000129303	IMNM
GRINA	2.08406e-09	0.827492	0.09	0.042	0.000129828	IMNM
AL356124.1	2.15605e-09	1.1311	0.055	0.018	0.000134314	IMNM
MTX3	2.21362e-09	0.493181	0.099	0.048	0.000137899	IMNM
TRPM7	2.21585e-09	0.219639	0.284	0.195	0.000138039	IMNM
SUSD2	2.2342e-09	1.97685	0.03	0.004	0.000139181	IMNM
HLA-DPB1	2.29731e-09	2.19983	0.041	0.01	0.000143113	IMNM
PCBP2	2.3107e-09	0.390728	0.208	0.135	0.000143947	IMNM
SHOC2	2.34416e-09	0.393067	0.17	0.103	0.000146032	IMNM
AC005332.7	2.36101e-09	-5.04609	0.001	0.014	0.000147081	IMNM
DUXAP8	2.36768e-09	1.4138	0.059	0.021	0.000147497	IMNM
FAM3C	2.40878e-09	0.264062	0.116	0.061	0.000150057	IMNM
BRD4	2.44326e-09	0.403634	0.164	0.099	0.000152205	IMNM
PLCB1	2.46515e-09	-0.79029	0.206	0.272	0.000153569	IMNM
C8orf34	2.48191e-09	-1.38514	0.023	0.055	0.000154613	IMNM
TSC22D3	2.49075e-09	0.153887	0.203	0.127	0.000155163	IMNM
RND3	2.52086e-09	0.61538	0.1	0.049	0.000157039	IMNM
SURF4	2.54601e-09	0.732322	0.083	0.037	0.000158606	IMNM
WDR43	2.55676e-09	0.530133	0.119	0.064	0.000159276	IMNM
APOD	2.62e-09	0.138449	0.392	0.293	0.000163216	IMNM
NORAD	2.64143e-09	0.291397	0.132	0.073	0.000164551	IMNM
RPL39	2.73191e-09	1.52494	0.045	0.013	0.000170187	IMNM
DDOST	2.77433e-09	0.990765	0.053	0.017	0.000172829	IMNM
AC021723.2	2.78041e-09	3.2409	0.024	0.001	0.000173209	IMNM
TUBA1B	2.85794e-09	0.620501	0.105	0.054	0.000178038	IMNM
AGPS	2.85934e-09	0.421523	0.171	0.105	0.000178126	IMNM
PLXNA1	2.8762e-09	0.737036	0.084	0.038	0.000179176	IMNM
FAM102B	2.88596e-09	0.240579	0.151	0.088	0.000179784	IMNM
DOCK2	3.02307e-09	2.97987	0.032	0.005	0.000188325	IMNM
SUPT6H	3.04109e-09	0.591023	0.121	0.066	0.000189447	IMNM
LYST	3.13116e-09	0.387051	0.214	0.139	0.000195059	IMNM
CHIC2	3.13131e-09	0.77827	0.147	0.087	0.000195068	IMNM
PDIA5	3.19192e-09	1.45187	0.056	0.019	0.000198844	IMNM
RABGGTB	3.22312e-09	1.0528	0.076	0.033	0.000200787	IMNM
CADPS2	3.23905e-09	0.375764	0.177	0.111	0.00020178	IMNM
LINC01915	3.24199e-09	3.1221	0.034	0.007	0.000201963	IMNM
SLITRK5	3.25601e-09	-3.37941	0.002	0.016	0.000202836	IMNM
UGDH	3.25961e-09	0.58918	0.082	0.037	0.000203061	IMNM
RCN3	3.26567e-09	0.82693	0.077	0.033	0.000203438	IMNM
E2F3	3.26717e-09	1.11475	0.059	0.021	0.000203531	IMNM
SLC7A6	3.31456e-09	0.476946	0.189	0.12	0.000206484	IMNM
SARAF	3.32205e-09	0.37467	0.101	0.051	0.000206951	IMNM
PARP4	3.37616e-09	0.235044	0.161	0.097	0.000210321	IMNM
CIITA	3.49161e-09	4.67506	0.024	0.001	0.000217513	IMNM
SLC49A4	3.49719e-09	1.50129	0.052	0.017	0.000217861	IMNM
AC011603.3	3.53049e-09	2.10901	0.034	0.007	0.000219935	IMNM
ITGB2	3.5552e-09	3.56686	0.024	0.001	0.000221475	IMNM
OSBPL3	3.57248e-09	1.10852	0.083	0.038	0.000222551	IMNM
NAPA	3.6616e-09	1.64784	0.046	0.013	0.000228103	IMNM
RPS27A	3.69546e-09	0.841826	0.071	0.029	0.000230212	IMNM
XBP1	3.73214e-09	0.157887	0.082	0.037	0.000232497	IMNM
TRIM63	3.76835e-09	-1.49697	0.035	0.072	0.000234753	IMNM
FKBP14	3.76943e-09	1.47665	0.049	0.015	0.00023482	IMNM
MFHAS1	3.78625e-09	1.63649	0.053	0.017	0.000235868	IMNM
CECR2	3.82237e-09	-0.998921	0.1	0.155	0.000238118	IMNM
AC084198.4	3.92458e-09	1.42561	0.051	0.016	0.000244486	IMNM
AC022034.3	3.97863e-09	3.28287	0.022	0.001	0.000247853	IMNM
EML3	4.02247e-09	1.91752	0.039	0.009	0.000250584	IMNM
GART	4.1246e-09	0.475204	0.081	0.036	0.000256946	IMNM
ADAMTS10	4.13817e-09	0.703592	0.086	0.04	0.000257792	IMNM
LINC01579	4.14903e-09	-1.21778	0.07	0.118	0.000258468	IMNM
AGFG1	4.16188e-09	0.527841	0.131	0.073	0.000259268	IMNM
AC025171.2	4.17962e-09	1.0859	0.069	0.028	0.000260373	IMNM
AC007038.1	4.2217e-09	-2.5092	0.01	0.033	0.000262995	IMNM
ELK3	4.37779e-09	0.500299	0.073	0.031	0.000272719	IMNM
CUL3	4.3844e-09	0.366603	0.237	0.161	0.00027313	IMNM
PATJ	4.39806e-09	-1.20081	0.088	0.14	0.000273982	IMNM
UHRF1BP1L	4.43503e-09	0.238787	0.16	0.096	0.000276284	IMNM
NAALAD2	4.48998e-09	-1.34226	0.059	0.103	0.000279708	IMNM
AL683813.2	4.49958e-09	2.28374	0.04	0.01	0.000280306	IMNM
PPP4R2	4.53134e-09	0.35543	0.122	0.066	0.000282284	IMNM
PLD1	4.56643e-09	-0.959474	0.214	0.271	0.00028447	IMNM
RBMS3	4.64554e-09	0.277044	0.463	0.357	0.000289399	IMNM
GNL3L	4.65719e-09	1.14055	0.059	0.022	0.000290124	IMNM
TRIR	4.69608e-09	0.729349	0.067	0.027	0.000292547	IMNM
SMARCC1	4.78304e-09	0.460522	0.178	0.111	0.000297964	IMNM
NRAP	4.80452e-09	-0.959014	0.082	0.133	0.000299302	IMNM
LIMD1	4.84492e-09	-1.14344	0.095	0.147	0.000301819	IMNM
PDE1C	5.00931e-09	1.21987	0.067	0.027	0.00031206	IMNM
HAS1	5.07848e-09	3.80523	0.024	0.002	0.000316369	IMNM
LINC02666	5.33041e-09	3.56296	0.026	0.002	0.000332063	IMNM
AC005162.2	5.43729e-09	1.24448	0.047	0.014	0.000338721	IMNM
AC107983.2	5.49497e-09	-7.70679	0	0.01	0.000342315	IMNM
POTEF	5.49497e-09	-7.58387	0	0.01	0.000342315	IMNM
ZNF876P	5.49497e-09	-8.92469	0	0.01	0.000342315	IMNM
GTF2IP12	5.49497e-09	-8.8119	0	0.01	0.000342315	IMNM
AC114956.3	5.49497e-09	-8.74198	0	0.01	0.000342315	IMNM
HIST1H1E	5.49497e-09	-9.31807	0	0.01	0.000342315	IMNM
RAET1E-AS1	5.49497e-09	-8.53083	0	0.01	0.000342315	IMNM
ATP8B5P	5.49497e-09	-8.50873	0	0.01	0.000342315	IMNM
FAM196A	5.49497e-09	-9.14339	0	0.01	0.000342315	IMNM
H2AFJ	5.49497e-09	-8.43941	0	0.01	0.000342315	IMNM
BRI3BP	5.49497e-09	-8.4148	0	0.01	0.000342315	IMNM
MIPEPP3	5.49497e-09	-8.42395	0	0.01	0.000342315	IMNM
GUCY1B2	5.49497e-09	-8.43271	0	0.01	0.000342315	IMNM
UTP14C	5.49497e-09	-7.90715	0	0.01	0.000342315	IMNM
DNAJC3-AS1	5.49497e-09	-8.55736	0	0.01	0.000342315	IMNM
AL049875.1	5.49497e-09	-8.25619	0	0.01	0.000342315	IMNM
AC242376.2	5.49497e-09	-8.45424	0	0.01	0.000342315	IMNM
AC012435.2	5.49497e-09	-9.23401	0	0.01	0.000342315	IMNM
CRYM-AS1	5.49497e-09	-8.24522	0	0.01	0.000342315	IMNM
SNORD3A	5.49497e-09	-9.08186	0	0.01	0.000342315	IMNM
LINC02001	5.49497e-09	-8.28557	0	0.01	0.000342315	IMNM
PI4KAP1	5.49497e-09	-8.09797	0	0.01	0.000342315	IMNM
LINC01118	5.52371e-09	3.37749	0.029	0.004	0.000344105	IMNM
BNC2	5.56161e-09	0.16936	0.508	0.404	0.000346466	IMNM
IRF9	5.59652e-09	3.24212	0.027	0.003	0.000348641	IMNM
NPL	5.77049e-09	1.19693	0.047	0.014	0.000359479	IMNM
RBPMS	5.87327e-09	0.632583	0.183	0.116	0.000365881	IMNM
SRSF3	5.93618e-09	0.229127	0.125	0.069	0.0003698	IMNM
BCL9L	5.93969e-09	0.969077	0.055	0.019	0.000370019	IMNM
TRAM1	5.94175e-09	0.365362	0.146	0.085	0.000370147	IMNM
BBS9	5.99639e-09	0.325731	0.252	0.172	0.000373551	IMNM
TP53BP1	6.00133e-09	0.550704	0.147	0.087	0.000373859	IMNM
AC005562.1	6.02778e-09	1.16387	0.052	0.017	0.000375506	IMNM
KBTBD12	6.08103e-09	-1.29634	0.029	0.063	0.000378824	IMNM
CSRNP1	6.10347e-09	1.6879	0.037	0.008	0.000380222	IMNM
KPNB1	6.28787e-09	0.316989	0.152	0.09	0.000391709	IMNM
ITGB5	6.34472e-09	0.174141	0.149	0.087	0.00039525	IMNM
PANX1	6.3633e-09	1.62466	0.043	0.012	0.000396408	IMNM
TAX1BP1	6.44911e-09	0.289797	0.196	0.126	0.000401754	IMNM
HCLS1	6.6324e-09	2.61979	0.031	0.005	0.000413172	IMNM
RAB29	6.65155e-09	1.46949	0.043	0.012	0.000414365	IMNM
CTBP1-DT	6.68485e-09	4.46178	0.021	0.001	0.000416439	IMNM
DZIP1L	6.77095e-09	0.606879	0.066	0.027	0.000421803	IMNM
RAB3GAP2	6.85256e-09	0.487819	0.17	0.106	0.000426887	IMNM
RPL37	6.92356e-09	0.490599	0.087	0.041	0.00043131	IMNM
MFSD4B	6.94905e-09	1.05162	0.075	0.033	0.000432898	IMNM
LINC02511	6.97066e-09	0.214552	0.243	0.165	0.000434244	IMNM
SH3BP5	6.99151e-09	0.479692	0.105	0.054	0.000435543	IMNM
XRN2	6.99469e-09	0.384667	0.129	0.072	0.000435741	IMNM
AC117481.1	7.09768e-09	2.46933	0.04	0.01	0.000442157	IMNM
ACTN1	7.14078e-09	0.830613	0.058	0.021	0.000444842	IMNM
SLC25A37	7.15218e-09	0.251645	0.16	0.096	0.000445552	IMNM
NEK6	7.15743e-09	1.62208	0.048	0.015	0.000445879	IMNM
UBXN4	7.4013e-09	0.326587	0.24	0.164	0.000461071	IMNM
PLEKHA4	7.45126e-09	0.616164	0.09	0.043	0.000464184	IMNM
SRGAP2B	7.52611e-09	0.496471	0.099	0.05	0.000468847	IMNM
ARPC2	7.5774e-09	0.442521	0.151	0.09	0.000472042	IMNM
HLF	7.64117e-09	-1.46352	0.039	0.076	0.000476015	IMNM
TBC1D22A	7.64576e-09	0.263801	0.166	0.101	0.0004763	IMNM
PRKAR1A	7.77323e-09	0.179359	0.114	0.06	0.000484241	IMNM
STAT6	7.92499e-09	0.487566	0.152	0.091	0.000493695	IMNM
HLA-DPA1	8.00007e-09	1.49108	0.037	0.008	0.000498372	IMNM
CMTM7	8.05381e-09	0.610392	0.049	0.016	0.00050172	IMNM
CTSA	8.16853e-09	0.475636	0.081	0.037	0.000508867	IMNM
WTAP	8.18089e-09	0.412016	0.159	0.096	0.000509637	IMNM
SPARCL1	8.21354e-09	0.1161	0.451	0.346	0.000511671	IMNM
AGPAT4	8.25445e-09	0.673454	0.09	0.044	0.000514219	IMNM
TRAM2	8.50018e-09	0.196825	0.11	0.057	0.000529527	IMNM
SAR1A	8.69059e-09	0.462844	0.098	0.049	0.000541389	IMNM
ARHGEF28	9.02439e-09	-2.09697	0.014	0.04	0.000562184	IMNM
ROCK2	9.06288e-09	0.207478	0.26	0.18	0.000564581	IMNM
NF1	9.06975e-09	0.173787	0.365	0.272	0.000565009	IMNM
CYP4B1	9.21671e-09	-2.01394	0.026	0.058	0.000574164	IMNM
HNRNPH3	9.49585e-09	0.535996	0.143	0.085	0.000591553	IMNM
STK3	9.59661e-09	0.307631	0.398	0.299	0.000597831	IMNM
RLIM	9.80386e-09	0.714855	0.062	0.024	0.000610741	IMNM
FERMT2	9.80893e-09	0.211253	0.24	0.164	0.000611057	IMNM
CMTM6	9.98057e-09	1.25299	0.049	0.016	0.000621749	IMNM
ACSL1	1.00348e-08	0.554779	0.114	0.063	0.000625129	IMNM
TLL2	1.01764e-08	-1.67573	0.01	0.033	0.000633946	IMNM
SLC4A2	1.02787e-08	1.27585	0.049	0.016	0.000640323	IMNM
CNGA1	1.04936e-08	-4.22677	0.001	0.014	0.000653712	IMNM
USP32	1.05245e-08	0.433796	0.199	0.131	0.000655634	IMNM
MRPL2	1.05854e-08	-3.74354	0.001	0.014	0.000659429	IMNM
ARHGAP27P1-BPTFP1-KPNA2P3	1.06954e-08	1.00244	0.069	0.029	0.000666282	IMNM
YY1AP1	1.08055e-08	0.433672	0.098	0.05	0.000673139	IMNM
SPTLC1	1.08755e-08	0.374734	0.147	0.088	0.000677499	IMNM
TANC2	1.0965e-08	0.143608	0.183	0.114	0.000683076	IMNM
TAP1	1.09717e-08	1.45554	0.035	0.008	0.000683491	IMNM
TMEM30A	1.12488e-08	0.367841	0.114	0.061	0.000700754	IMNM
NOP56	1.13719e-08	0.679796	0.09	0.044	0.000708424	IMNM
MEG8	1.14535e-08	0.318683	0.326	0.24	0.00071351	IMNM
SLC35G2	1.14617e-08	0.759454	0.056	0.02	0.000714018	IMNM
PSMB9	1.17956e-08	2.42754	0.03	0.005	0.000734821	IMNM
LINC00278	1.18378e-08	-1.94635	0.014	0.039	0.000737445	IMNM
KCNMB4	1.20843e-08	-1.45553	0.037	0.073	0.000752804	IMNM
DOCK7	1.21827e-08	0.342474	0.178	0.114	0.000758934	IMNM
NUCB1	1.22687e-08	0.437674	0.085	0.04	0.000764291	IMNM
PDGFD	1.23462e-08	0.383513	0.232	0.159	0.000769119	IMNM
AL133318.1	1.24406e-08	2.94467	0.027	0.004	0.000775002	IMNM
IFI44	1.24718e-08	0.488975	0.106	0.056	0.000776944	IMNM
AC093675.1	1.28517e-08	4.90977	0.022	0.001	0.000800609	IMNM
MEDAG	1.28576e-08	0.594648	0.148	0.089	0.00080098	IMNM
CLTC	1.29203e-08	0.259986	0.194	0.126	0.000804885	IMNM
TMEM248	1.31126e-08	0.416095	0.084	0.04	0.000816862	IMNM
ZNF385B	1.3332e-08	1.80326	0.08	0.038	0.000830531	IMNM
TM9SF3	1.36996e-08	0.126005	0.193	0.123	0.000853433	IMNM
PRKCE	1.42055e-08	0.308439	0.185	0.119	0.000884949	IMNM
LINC01697	1.43007e-08	-0.889683	0.087	0.138	0.000890878	IMNM
SEC16A	1.43076e-08	0.922287	0.071	0.031	0.000891309	IMNM
NBPF15	1.43939e-08	0.136432	0.138	0.079	0.000896685	IMNM
SEMA6A	1.44387e-08	-1.27889	0.04	0.078	0.000899476	IMNM
YWHAB	1.44707e-08	0.327251	0.106	0.056	0.000901468	IMNM
LINC02609	1.44952e-08	2.2226	0.03	0.005	0.000902995	IMNM
PTBP1	1.45336e-08	0.634436	0.095	0.048	0.000905388	IMNM
TESPA1	1.45381e-08	-1.42046	0.017	0.044	0.000905664	IMNM
ADAR	1.4718e-08	0.417359	0.136	0.079	0.000916872	IMNM
ADPGK	1.532e-08	0.220861	0.1	0.052	0.000954375	IMNM
LINC02762	1.53387e-08	2.50003	0.029	0.005	0.000955542	IMNM
CLUHP3	1.5426e-08	-8.40241	0	0.01	0.000960979	IMNM
NBPF25P	1.5426e-08	-8.36081	0	0.01	0.000960979	IMNM
AC124016.1	1.5426e-08	-7.90946	0	0.01	0.000960979	IMNM
AC006480.2	1.5426e-08	-8.76184	0	0.01	0.000960979	IMNM
GTF2IP4	1.5426e-08	-7.7739	0	0.01	0.000960979	IMNM
SNORD13	1.5426e-08	-8.95203	0	0.01	0.000960979	IMNM
FRG1JP	1.5426e-08	-8.52672	0	0.01	0.000960979	IMNM
FAM129B	1.5426e-08	-7.80806	0	0.01	0.000960979	IMNM
KYAT1	1.5426e-08	-8.73814	0	0.01	0.000960979	IMNM
AC079630.1	1.5426e-08	-8.21209	0	0.01	0.000960979	IMNM
AC012414.5	1.5426e-08	-7.69612	0	0.01	0.000960979	IMNM
FUK	1.5426e-08	-7.8925	0	0.01	0.000960979	IMNM
VAT1L	1.5426e-08	-8.63396	0	0.01	0.000960979	IMNM
ZNF286B	1.5426e-08	-8.57452	0	0.01	0.000960979	IMNM
AC099850.1	1.5426e-08	-8.37547	0	0.01	0.000960979	IMNM
ZNF433-AS1	1.5426e-08	-7.86276	0	0.01	0.000960979	IMNM
SPTBN4	1.5426e-08	-8.39181	0	0.01	0.000960979	IMNM
CA5B	1.5573e-08	0.456214	0.088	0.043	0.000970132	IMNM
AC006511.5	1.56134e-08	-3.76203	0.002	0.014	0.000972654	IMNM
SP3	1.57389e-08	0.512314	0.183	0.119	0.000980468	IMNM
GNA14	1.58207e-08	0.898238	0.1	0.052	0.000985568	IMNM
RPN2	1.58259e-08	0.15703	0.121	0.068	0.000985893	IMNM
FSD2	1.62507e-08	-1.36289	0.031	0.065	0.00101235	IMNM
EMB	1.65541e-08	1.99341	0.028	0.004	0.00103125	IMNM
TNNC1	1.70766e-08	-1.11188	0.061	0.105	0.0010638	IMNM
DMXL2	1.71174e-08	0.514221	0.116	0.064	0.00106635	IMNM
TRAPPC10	1.72095e-08	0.6972	0.102	0.054	0.00107208	IMNM
AL356275.1	1.74164e-08	-5.34593	0.001	0.013	0.00108497	IMNM
CPD	1.76374e-08	0.809423	0.088	0.044	0.00109874	IMNM
BTN3A1	1.76959e-08	1.11436	0.062	0.025	0.00110238	IMNM
ARID4B	1.8219e-08	0.287436	0.304	0.22	0.00113497	IMNM
[truncated: 31,511 more rows]
